# Supplementary material for: Diversity and Ecophysiology of the Genus OLB8 and Other Abundant Uncultured Saprospiraceae Genera in Global Wastewater Treatment Systems
Source: Front Microbiol. 2022 Jul 8;13:917553. doi: 10.3389/fmicb.2022.917553 (PMC9304909; doi:10.3389/fmicb.2022.917553)
Supplement: Supplementary file 1 [file Data_Sheet_1.xls]

## Sheet: MAG_Stats_Zivile
#Supplementary Data File 1: MAG statistics for the Saprospiraceae MAGs in the study
MAG	Proposed 'Candidatus' name	16S rRNA copy number	NCBI accession number	NumContigs	TotBP	MaxContigBP	AvContigBP	HQSpRep	Comp	Cont	StrHet	FLSSU	FLLSU	GTDBTaxRS95	MiDAS3_7Tax	MIdentity	MAlnLgth	SILVA138Tax	SIdentity	SAlnLgth	ilmcov	npcov
Mari_18-Q3-R65-66_MAXAC.061.fa	Ca. Opimibacter skivensis	2	JADKBD000000000	30	5574162	876075	185805	NA	96.78	3.22	87.5	2	1	d__Bacteria;p__Bacteroidota;c__Bacteroidia;o__Chitinophagales;f__Saprospiraceae;g__;s__	ESV17.1447;tax=d:Bacteria,p:Bacteroidetes,c:Bacteroidia,o:Chitinophagales,f:Saprospiraceae,g:midas_g_17,s:midas_s_17;	99.9	1447	FPLP01001352.15.1519 Bacteria;Bacteroidota;Bacteroidia;Chitinophagales;Saprospiraceae;uncultured;metagenome	99.7	1505	16.2553	24.7554
Skiv_18-Q3-R9-52_BAT3C.266.fa	Ca. Opimibacter skivensis	2	JADKGY000000000	37	5354596	743140	144719	SPREPHQ	93.81	1.73	50	2	1	d__Bacteria;p__Bacteroidota;c__Bacteroidia;o__Chitinophagales;f__Saprospiraceae;g__;s__	ESV17.1447;tax=d:Bacteria,p:Bacteroidetes,c:Bacteroidia,o:Chitinophagales,f:Saprospiraceae,g:midas_g_17,s:midas_s_17;	100	1447	FPLP01001352.15.1519 Bacteria;Bacteroidota;Bacteroidia;Chitinophagales;Saprospiraceae;uncultured;metagenome	99.8	1505	9.62838	22.8691
AalE_18-Q3-R2-46_BAT3C.229.fa	Ca. Vicinibacter affinis	2	JADIYF000000000	10	4275206	1675714	427521	NA	94.31	0	0	2	1	d__Bacteria;p__Bacteroidota;c__Bacteroidia;o__Chitinophagales;f__Saprospiraceae;g__UBA3362;s__	ESV177.1454;tax=d:Bacteria,p:Bacteroidetes,c:Bacteroidia,o:Chitinophagales,f:Saprospiraceae,g:midas_g_65,s:midas_s_177;	99.9	1455	JN391572.1.1497 Bacteria;Bacteroidota;Bacteroidia;Chitinophagales;Saprospiraceae;uncultured;uncultured bacterium	99.3	1497	7.15318	13.6992
AalW_18-Q3-R10-53_MAXAC.123.fa	Ca. Vicinibacter affinis	2	JADJBA000000000	30	4651778	1383379	155059	NA	98.51	3.96	81.82	2	1	d__Bacteria;p__Bacteroidota;c__Bacteroidia;o__Chitinophagales;f__Saprospiraceae;g__UBA3362;s__	ESV177.1454;tax=d:Bacteria,p:Bacteroidetes,c:Bacteroidia,o:Chitinophagales,f:Saprospiraceae,g:midas_g_65,s:midas_s_177;	100	1454	JN391572.1.1497 Bacteria;Bacteroidota;Bacteroidia;Chitinophagales;Saprospiraceae;uncultured;uncultured bacterium	99.6	1498	10.5158	19.6454
Aved_18-Q3-R54-62_MAXAC.112.fa	Ca. Vicinibacter affinis	2	JADJDK000000000	23	4683136	1311927	203615	NA	96.29	1.73	60	2	1	d__Bacteria;p__Bacteroidota;c__Bacteroidia;o__Chitinophagales;f__Saprospiraceae;g__UBA3362;s__	ESV177.1454;tax=d:Bacteria,p:Bacteroidetes,c:Bacteroidia,o:Chitinophagales,f:Saprospiraceae,g:midas_g_65,s:midas_s_177;	99.7	1454	JN391572.1.1497 Bacteria;Bacteroidota;Bacteroidia;Chitinophagales;Saprospiraceae;uncultured;uncultured bacterium	99.1	1498	4.67307	13.2843
Ejby_18-Q3-R6-50_BAT3C.142_sub.fa	Ca. Vicinibacter affinis	2	JADJIR000000000	50	5315207	974714	106304	NA	97.9	3.96	66.67	2	1	d__Bacteria;p__Bacteroidota;c__Bacteroidia;o__Chitinophagales;f__Saprospiraceae;g__UBA3362;s__	ESV177.1454;tax=d:Bacteria,p:Bacteroidetes,c:Bacteroidia,o:Chitinophagales,f:Saprospiraceae,g:midas_g_65,s:midas_s_177;	100	1454	JN391572.1.1497 Bacteria;Bacteroidota;Bacteroidia;Chitinophagales;Saprospiraceae;uncultured;uncultured bacterium	99.6	1499	10.2847	17.3299
EsbE_18-Q3-R3-47_MAXAC.073.fa	Ca. Vicinibacter affinis	2	JADJKX000000000	27	4872896	1393697	180478	NA	98.27	3.22	88.89	2	1	d__Bacteria;p__Bacteroidota;c__Bacteroidia;o__Chitinophagales;f__Saprospiraceae;g__UBA3362;s__	ESV177.1454;tax=d:Bacteria,p:Bacteroidetes,c:Bacteroidia,o:Chitinophagales,f:Saprospiraceae,g:midas_g_65,s:midas_s_177;	100	1454	JN391572.1.1497 Bacteria;Bacteroidota;Bacteroidia;Chitinophagales;Saprospiraceae;uncultured;uncultured bacterium	99.6	1497	14.5888	24.6852
EsbW_18-Q3-R4-48_MAXAC.074.fa	Ca. Vicinibacter affinis	2	JADJNH000000000	9	4661800	3301932	517978	SPREPHQ	99.01	0	0	2	1	d__Bacteria;p__Bacteroidota;c__Bacteroidia;o__Chitinophagales;f__Saprospiraceae;g__UBA3362;s__	ESV177.1454;tax=d:Bacteria,p:Bacteroidetes,c:Bacteroidia,o:Chitinophagales,f:Saprospiraceae,g:midas_g_65,s:midas_s_177;	100	1454	JN391572.1.1497 Bacteria;Bacteroidota;Bacteroidia;Chitinophagales;Saprospiraceae;uncultured;uncultured bacterium	99.7	1497	25.1151	63.3297
Fred_18-Q3-R57-64_BAT3C.331.fa	Ca. Vicinibacter proximus	2	JADJOE000000000	3	4496903	2322982	1.49897e+06	SPREPHQ	98.51	1.02	0	2	1	d__Bacteria;p__Bacteroidota;c__Bacteroidia;o__Chitinophagales;f__Saprospiraceae;g__UBA3362;s__	ESV177.1454;tax=d:Bacteria,p:Bacteroidetes,c:Bacteroidia,o:Chitinophagales,f:Saprospiraceae,g:midas_g_65,s:midas_s_177;	99.9	1454	JN391572.1.1497 Bacteria;Bacteroidota;Bacteroidia;Chitinophagales;Saprospiraceae;uncultured;uncultured bacterium	99.7	1497	16.0405	53.2964
Hade_18-Q3-R52-61_MAXAC.112.fa	Ca. Vicinibacter affinis	2	JADJSW000000000	32	4616893	1099940	144278	NA	96.53	1.98	25	2	2	d__Bacteria;p__Bacteroidota;c__Bacteroidia;o__Chitinophagales;f__Saprospiraceae;g__UBA3362;s__	ESV177.1454;tax=d:Bacteria,p:Bacteroidetes,c:Bacteroidia,o:Chitinophagales,f:Saprospiraceae,g:midas_g_65,s:midas_s_177;	99.9	1454	JN391572.1.1497 Bacteria;Bacteroidota;Bacteroidia;Chitinophagales;Saprospiraceae;uncultured;uncultured bacterium	98.8	1498	5.72524	13.3121
Rand_18-Q3-R56-63_MAXAC.091.fa	Ca. Vicinibacter affinis	2	JADKFJ000000000	30	4805823	884295	160194	NA	97.28	2.97	50	2	1	d__Bacteria;p__Bacteroidota;c__Bacteroidia;o__Chitinophagales;f__Saprospiraceae;g__UBA3362;s__	ESV177.1454;tax=d:Bacteria,p:Bacteroidetes,c:Bacteroidia,o:Chitinophagales,f:Saprospiraceae,g:midas_g_65,s:midas_s_177;	99.9	1454	JN391572.1.1497 Bacteria;Bacteroidota;Bacteroidia;Chitinophagales;Saprospiraceae;uncultured;uncultured bacterium	99	1497	9.51644	13.5554
Ribe_18-Q3-R11-54_MAXAC.069.fa	Ca. Vicinibacter affinis	2	JADKGQ000000000	32	4428376	743447	138387	NA	95.54	0	0	2	1	d__Bacteria;p__Bacteroidota;c__Bacteroidia;o__Chitinophagales;f__Saprospiraceae;g__UBA3362;s__	ESV177.1454;tax=d:Bacteria,p:Bacteroidetes,c:Bacteroidia,o:Chitinophagales,f:Saprospiraceae,g:midas_g_65,s:midas_s_177;	99.7	1454	JN391572.1.1497 Bacteria;Bacteroidota;Bacteroidia;Chitinophagales;Saprospiraceae;uncultured;uncultured bacterium	99.3	1497	6.50611	9.42274
Hjor_18-Q3-R7-51_BAT3C.56.fa	Ca. Opimibacter iunctus	2	JADJVH000000000	23	4887894	542573	212517	SPREPHQ	95.3	0.5	0	2	1	d__Bacteria;p__Bacteroidota;c__Bacteroidia;o__Chitinophagales;f__Saprospiraceae;g__;s__	ESV2596.1447;tax=d:Bacteria,p:Bacteroidetes,c:Bacteroidia,o:Chitinophagales,f:Saprospiraceae,g:midas_g_17,s:midas_s_17;	99.2	1447	AY921686.1.1392 Bacteria;Bacteroidota;Bacteroidia;Chitinophagales;Saprospiraceae;uncultured;uncultured Bacteroidetes bacterium	97.2	1393	7.40123	9.4589
Lyne_18-Q3-R50-59_MAXAC.097.fa	Ca. Vicinibacter affinis	2	JADJZN000000000	40	5201211	943011	130030	NA	96.53	4.21	61.54	2	1	d__Bacteria;p__Bacteroidota;c__Bacteroidia;o__Chitinophagales;f__Saprospiraceae;g__UBA3362;s__	ESV287.1454;tax=d:Bacteria,p:Bacteroidetes,c:Bacteroidia,o:Chitinophagales,f:Saprospiraceae,g:midas_g_65,s:midas_s_177;	100	1454	JN391572.1.1497 Bacteria;Bacteroidota;Bacteroidia;Chitinophagales;Saprospiraceae;uncultured;uncultured bacterium	99.5	1498	8.20571	20.5854
AalE_18-Q3-R2-46_MAXAC.020.fa	Ca. Brachybacter algidus	3	JADIZA000000000	26	4688936	1010437	180344	NA	95.19	1.52	42.86	3	3	d__Bacteria;p__Bacteroidota;c__Bacteroidia;o__Chitinophagales;f__Saprospiraceae;g__OLB8;s__	ESV29.1449;tax=d:Bacteria,p:Bacteroidetes,c:Bacteroidia,o:Chitinophagales,f:Saprospiraceae,g:OLB8,s:midas_s_29;	99.9	1449	FPLO01003477.18.1265 Bacteria;Firmicutes;Clostridia;Oscillospirales;Ruminococcaceae;Faecalibacterium;metagenome	89.4	1264	5.4766	10.9272
AalW_18-Q3-R10-53_BAT3C.64.fa	Ca. Brachybacter algidus	2	JADIZW000000000	9	4678233	1202194	519804	NA	97.77	2.48	57.14	2	2	d__Bacteria;p__Bacteroidota;c__Bacteroidia;o__Chitinophagales;f__Saprospiraceae;g__OLB8;s__	ESV29.1449;tax=d:Bacteria,p:Bacteroidetes,c:Bacteroidia,o:Chitinophagales,f:Saprospiraceae,g:OLB8,s:midas_s_29;	100	1449	FPLP01003456.2.1356 Bacteria;Bacteroidota;Bacteroidia;Chitinophagales;Saprospiraceae;OLB8;metagenome	99.6	1355	18.6688	38.3917
Ega_18-Q3-R5-49_MAXAC.016.fa	Ca. Brachybacter algidus	2	JADJID000000000	14	4767943	1444128	340567	NA	97.28	4.21	76.92	2	2	d__Bacteria;p__Bacteroidota;c__Bacteroidia;o__Chitinophagales;f__Saprospiraceae;g__OLB8;s__	ESV29.1449;tax=d:Bacteria,p:Bacteroidetes,c:Bacteroidia,o:Chitinophagales,f:Saprospiraceae,g:OLB8,s:midas_s_29;	100	1449	FPLP01003456.2.1356 Bacteria;Bacteroidota;Bacteroidia;Chitinophagales;Saprospiraceae;OLB8;metagenome	98.7	1357	12.466	17.9727
Hade_18-Q3-R52-61_MAXAC.021.fa	Ca. Brachybacter algidus	2	JADJSK000000000	16	4694034	1413287	293377	SPREPHQ	96.53	0.99	0	2	3	d__Bacteria;p__Bacteroidota;c__Bacteroidia;o__Chitinophagales;f__Saprospiraceae;g__OLB8;s__	ESV29.1449;tax=d:Bacteria,p:Bacteroidetes,c:Bacteroidia,o:Chitinophagales,f:Saprospiraceae,g:OLB8,s:midas_s_29;	99.9	1449	FPLP01003456.2.1356 Bacteria;Bacteroidota;Bacteroidia;Chitinophagales;Saprospiraceae;OLB8;metagenome	97.7	1358	6.27348	15.5596
Hirt_18-Q3-R61-65_MAXAC.013.fa	Ca. Brachybacter algidus	2	JADJUM000000000	35	4899901	1384624	139997	NA	96.78	1.73	0	2	2	d__Bacteria;p__Bacteroidota;c__Bacteroidia;o__Chitinophagales;f__Saprospiraceae;g__OLB8;s__	ESV29.1449;tax=d:Bacteria,p:Bacteroidetes,c:Bacteroidia,o:Chitinophagales,f:Saprospiraceae,g:OLB8,s:midas_s_29;	99.9	1451	AF087071.1.1427 Bacteria;Bacteroidota;Bacteroidia;Chitinophagales;Saprospiraceae;OLB8;uncultured bacterium MK04	99.8	1428	5.57526	15.7054
Hjor_18-Q3-R7-51_MAXAC.008.fa	Ca. Brachybacter algidus	2	JADJVT000000000	65	4876779	592971	75027.4	NA	95.69	2.72	50	2	2	d__Bacteria;p__Bacteroidota;c__Bacteroidia;o__Chitinophagales;f__Saprospiraceae;g__OLB8;s__	ESV29.1449;tax=d:Bacteria,p:Bacteroidetes,c:Bacteroidia,o:Chitinophagales,f:Saprospiraceae,g:OLB8,s:midas_s_29;	100	1449	FPLP01003456.2.1356 Bacteria;Bacteroidota;Bacteroidia;Chitinophagales;Saprospiraceae;OLB8;metagenome	87.5	1356	16.3569	12.9769
Mari_18-Q3-R65-66_MAXAC.015.fa	Ca. Brachybacter algidus	2	JADKAY000000000	33	4470116	553694	135458	NA	93.94	0.99	0	2	2	d__Bacteria;p__Bacteroidota;c__Bacteroidia;o__Chitinophagales;f__Saprospiraceae;g__OLB8;s__	ESV29.1449;tax=d:Bacteria,p:Bacteroidetes,c:Bacteroidia,o:Chitinophagales,f:Saprospiraceae,g:OLB8,s:midas_s_29;	99.3	1449	FPLP01003456.2.1356 Bacteria;Bacteroidota;Bacteroidia;Chitinophagales;Saprospiraceae;OLB8;metagenome	98.3	1355	5.84739	8.25839
OdNE_18-Q3-R46-58_BATAC.381_sub.fa	Ca. Brachybacter algidus	2	JADKCD000000000	48	4611528	560186	96073.5	NA	91.88	2.29	50	2	2	d__Bacteria;p__Bacteroidota;c__Bacteroidia;o__Chitinophagales;f__Saprospiraceae;g__OLB8;s__	ESV29.1449;tax=d:Bacteria,p:Bacteroidetes,c:Bacteroidia,o:Chitinophagales,f:Saprospiraceae,g:OLB8,s:midas_s_29;	99.9	1449	FPLP01002660.10.1496 Bacteria;Bacteroidota;Bacteroidia;Chitinophagales;uncultured;metagenome	99.2	1487	7.12662	8.68178
OdNW_18-Q3-R42-56_MAXAC.016.fa	Ca. Brachybacter algidus	2	JADKDX000000000	22	4594951	699081	208861	NA	93.56	2.72	12.5	2	2	d__Bacteria;p__Bacteroidota;c__Bacteroidia;o__Chitinophagales;f__Saprospiraceae;g__OLB8;s__	ESV29.1449;tax=d:Bacteria,p:Bacteroidetes,c:Bacteroidia,o:Chitinophagales,f:Saprospiraceae,g:OLB8,s:midas_s_29;	99.9	1449	AF087071.1.1427 Bacteria;Bacteroidota;Bacteroidia;Chitinophagales;Saprospiraceae;OLB8;uncultured bacterium MK04	97.8	1432	5.6042	8.26343
Rand_18-Q3-R56-63_BAT3C.136.fa	Ca. Brachybacter algidus	2	JADKEJ000000000	23	4653762	889440	202338	NA	95.54	1.24	0	2	2	d__Bacteria;p__Bacteroidota;c__Bacteroidia;o__Chitinophagales;f__Saprospiraceae;g__OLB8;s__	ESV29.1449;tax=d:Bacteria,p:Bacteroidetes,c:Bacteroidia,o:Chitinophagales,f:Saprospiraceae,g:OLB8,s:midas_s_29;	99.8	1449	FPLP01003456.2.1356 Bacteria;Bacteroidota;Bacteroidia;Chitinophagales;Saprospiraceae;OLB8;metagenome	99.5	1355	9.11155	13.4996
Vibo_18-Q3-R45-57_BATAC.233.fa	Ca. Brachybacter algidus	2	JADKJS000000000	23	4799294	2097944	208665	NA	96.78	3.04	63.64	2	2	d__Bacteria;p__Bacteroidota;c__Bacteroidia;o__Chitinophagales;f__Saprospiraceae;g__OLB8;s__	ESV29.1449;tax=d:Bacteria,p:Bacteroidetes,c:Bacteroidia,o:Chitinophagales,f:Saprospiraceae,g:OLB8,s:midas_s_29;	99.9	1449	FPLP01003456.2.1356 Bacteria;Bacteroidota;Bacteroidia;Chitinophagales;Saprospiraceae;OLB8;metagenome	99.5	1355	9.51906	14.5783
Ejby_18-Q3-R6-50_BATAC.240.fa	Ca. Parvibacillus calidus	2	JADJJD000000000	18	3960261	1230147	220014	SPREPHQ	97.03	2.48	40	2	2	d__Bacteria;p__Bacteroidota;c__Bacteroidia;o__Chitinophagales;f__Saprospiraceae;g__OLB8;s__OLB8 sp001567405	ESV3279.1450;tax=d:Bacteria,p:Bacteroidetes,c:Bacteroidia,o:Chitinophagales,f:Saprospiraceae,g:OLB8,s:midas_s_3279;	99.7	1452	JZQW01000031.13817.15341 Bacteria;Bacteroidota;Bacteroidia;Chitinophagales;Saprospiraceae;OLB8;Bacteroidetes bacterium OLB8	99.6	1525	7.2157	11.3139
Ribe_18-Q3-R11-54_MAXAC.273.fa			JADKGY000000000	35	6104184	1696257	174405	SPREPHQ	98.51	4.95	100	2	1	d__Bacteria;p__Bacteroidota;c__Bacteroidia;o__Chitinophagales;f__Saprospiraceae;g__;s__	ESV632.1451;tax=d:Bacteria,p:Bacteroidetes,c:Bacteroidia,o:Chitinophagales,f:Saprospiraceae,g:midas_g_17,s:midas_s_632;	100	1451	FJ592641.1.1393 Bacteria;Bacteroidota;Bacteroidia;Chitinophagales;Saprospiraceae;uncultured;uncultured bacterium	96.7	1396	16.0311	24.5415
Ribe_18-Q3-R11-54_BAT3C.373.fa	Ca. Defluviibacterium hedereslevense	2	JADKFW000000000	22	5146985	2057117	233954	NA	96.49	0.87	20	2	1	d__Bacteria;p__Bacteroidota;c__Bacteroidia;o__Chitinophagales;f__Saprospiraceae;g__UBA3362;s__	ESV65.1450;tax=d:Bacteria,p:Bacteroidetes,c:Bacteroidia,o:Chitinophagales,f:Saprospiraceae,g:midas_g_65,s:midas_s_65;	99.6	1451	FPLP01013376.25.1519 Bacteria;Bacteroidota;Bacteroidia;Chitinophagales;Saprospiraceae;uncultured;metagenome	99.1	1495	7.60876	11.0979
Vibo_18-Q3-R45-57_MAXAC.073.fa	Ca. Defluviibacterium hedereslevense	2	JADKKD000000000	13	4980131	1027813	383087	NA	95.78	0.62	50	2	1	d__Bacteria;p__Bacteroidota;c__Bacteroidia;o__Chitinophagales;f__Saprospiraceae;g__UBA3362;s__	ESV65.1450;tax=d:Bacteria,p:Bacteroidetes,c:Bacteroidia,o:Chitinophagales,f:Saprospiraceae,g:midas_g_65,s:midas_s_65;	99.9	1450	FPLP01013376.25.1519 Bacteria;Bacteroidota;Bacteroidia;Chitinophagales;Saprospiraceae;uncultured;metagenome	99.5	1495	6.43797	9.89073
Aved_18-Q3-R54-62_BATAC.266.fa	Ca. Defluviibacterium hedereslevense	2	JADJCF000000000	6	5122374	3021021	853729	NA	97.73	1.61	16.67	2	1	d__Bacteria;p__Bacteroidota;c__Bacteroidia;o__Chitinophagales;f__Saprospiraceae;g__UBA3362;s__	ESV66.1450;tax=d:Bacteria,p:Bacteroidetes,c:Bacteroidia,o:Chitinophagales,f:Saprospiraceae,g:midas_g_65,s:midas_s_65;	99.9	1450	FPLP01013376.25.1519 Bacteria;Bacteroidota;Bacteroidia;Chitinophagales;Saprospiraceae;uncultured;metagenome	98.9	1496	6.25091	18.6163
Ega_18-Q3-R5-49_BAT3C.215.fa	Ca. Defluviibacterium hedereslevense	2	JADJHM000000000	12	4934147	1712470	411179	NA	96.44	1.61	16.67	2	1	d__Bacteria;p__Bacteroidota;c__Bacteroidia;o__Chitinophagales;f__Saprospiraceae;g__UBA3362;s__	ESV66.1450;tax=d:Bacteria,p:Bacteroidetes,c:Bacteroidia,o:Chitinophagales,f:Saprospiraceae,g:midas_g_65,s:midas_s_65;	99.9	1450	FPLP01013376.25.1519 Bacteria;Bacteroidota;Bacteroidia;Chitinophagales;Saprospiraceae;uncultured;metagenome	99.3	1495	10.2596	15.3287
Hade_18-Q3-R52-61_BAT3C.141.fa	Ca. Defluviibacterium hedereslevense	2	JADJRL000000000	4	5240105	5162779	1.31003e+06	SPREPHQ	98.51	0.37	0	2	1	d__Bacteria;p__Bacteroidota;c__Bacteroidia;o__Chitinophagales;f__Saprospiraceae;g__UBA3362;s__	ESV697.1450;tax=d:Bacteria,p:Bacteroidetes,c:Bacteroidia,o:Chitinophagales,f:Saprospiraceae,g:midas_g_65,s:midas_s_65;	99.9	1451	FPLP01013376.25.1519 Bacteria;Bacteroidota;Bacteroidia;Chitinophagales;Saprospiraceae;uncultured;metagenome	99.2	1495	38.5984	91.5428
