# Supplementary material for: Diversity and Ecophysiology of the Genus OLB8 and Other Abundant Uncultured Saprospiraceae Genera in Global Wastewater Treatment Systems
Source: Front Microbiol. 2022 Jul 8;13:917553. doi: 10.3389/fmicb.2022.917553 (PMC9304909; doi:10.3389/fmicb.2022.917553)
Supplement: Supplementary file 2 [file Data_Sheet_2.xlsx]

## Sheet: ANIb_alignment_coverage
# Suppelementary Data File 2: 16S rRNA gene ANIb table for 40 MAGs
#ANIb alignment coverage
	Hade_18-Q3-R52-61_MAXAC.021	Skiv_18-Q3-R9-52_BAT3C.266	GCA_002360455.1_ASM236045v1_genomic	OdNE_18-Q3-R46-58_BATAC.381_sub	Hade_18-Q3-R52-61_MAXAC.112	Rand_18-Q3-R56-63_MAXAC.091	Ribe_18-Q3-R11-54_MAXAC.273	Hade_18-Q3-R52-61_BAT3C.141	GCA_014584615.1_ASM1458461v1_genomic	Ega_18-Q3-R5-49_BAT3C.215	Vibo_18-Q3-R45-57_MAXAC.073	GCA_001567405.1_ASM156740v1_genomic	Fred_18-Q3-R57-64_BAT3C.331	GCA_002343835.1_ASM234383v1_genomic	EsbW_18-Q3-R4-48_MAXAC.074	AalW_18-Q3-R10-53_MAXAC.123	Hjor_18-Q3-R7-51_BAT3C.56	EsbE_18-Q3-R3-47_MAXAC.073	Rand_18-Q3-R56-63_BAT3C.136	GCA_002343765.1_ASM234376v1_genomic	Hjor_18-Q3-R7-51_MAXAC.008	Mari_18-Q3-R65-66_MAXAC.015	OdNW_18-Q3-R42-56_MAXAC.016	Ribe_18-Q3-R11-54_BAT3C.373	GCA_013140975.1_ASM1314097v1_genomic	Hirt_18-Q3-R61-65_MAXAC.013	AalW_18-Q3-R10-53_BAT3C.64	Aved_18-Q3-R54-62_MAXAC.112	GCA_002344155.1_ASM234415v1_genomic	GCA_002425045.1_ASM242504v1_genomic	Ejby_18-Q3-R6-50_BATAC.240	Vibo_18-Q3-R45-57_BATAC.233	Ega_18-Q3-R5-49_MAXAC.016	AalE_18-Q3-R2-46_BAT3C.229	Mari_18-Q3-R65-66_MAXAC.061	Aved_18-Q3-R54-62_BATAC.266	AalE_18-Q3-R2-46_MAXAC.020	Ejby_18-Q3-R6-50_BAT3C.142_sub	GCA_013414645.1_ASM1341464v1_genomic	Ribe_18-Q3-R11-54_MAXAC.069	Lyne_18-Q3-R50-59_MAXAC.097
Hade_18-Q3-R52-61_MAXAC.02141:415:425:45	1	0.0325247	0.0302889	0.897787	0.0377767	0.0406388	0.040773	0.0441676	0.186366	0.0442234	0.0432877	0.194477	0.0391084	0.184658	0.0392076	0.0379763	0.0335217	0.0385662	0.946777	0.186519	0.87233	0.90505	0.928147	0.0440911	0.0363836	0.95909	0.947823	0.0374972	0.182376	0.179155	0.193439	0.93696	0.949413	0.0352053	0.0337846	0.0432338	0.948328	0.038278	0.193269	0.0366109	0.0366065
Skiv_18-Q3-R9-52_BAT3C.266	0.0274501	1	0.0201261	0.025133	0.0336778	0.0339066	0.278134	0.0319117	0.0222831	0.0306264	0.0307618	0.0235698	0.0330462	0.0228488	0.0346577	0.0336806	0.502664	0.034248	0.0280858	0.0225251	0.0293903	0.0262974	0.0268874	0.032697	0.0246252	0.0280294	0.0274643	0.0334524	0.0227022	0.0221578	0.0233689	0.0291393	0.0284079	0.0322751	0.881431	0.030728	0.0272644	0.0336537	0.0243824	0.0348198	0.0344061
GCA_002360455.1_ASM236045v1_genomic	0.0411695	0.0358913	1	0.0409344	0.135586	0.137134	0.0455904	0.153696	0.0337756	0.153885	0.151188	0.033386	0.141436	0.0316899	0.136306	0.136796	0.0340746	0.13803	0.0418187	0.0329026	0.0423636	0.0417358	0.0399544	0.152338	0.11786	0.0412026	0.0429589	0.135266	0.0309897	0.0321082	0.033956	0.0416618	0.0434213	0.128159	0.0388927	0.153028	0.0411105	0.137887	0.0338649	0.135994	0.137324
OdNE_18-Q3-R46-58_BATAC.381_sub	0.926764	0.0321282	0.0299875	1	0.0402886	0.0401698	0.0396623	0.0412462	0.189996	0.0417137	0.0407535	0.19643	0.0382513	0.185797	0.0421507	0.0402164	0.0318495	0.0396003	0.916342	0.189077	0.855702	0.883383	0.906591	0.0403743	0.0360353	0.925353	0.919478	0.0388492	0.182947	0.183655	0.195844	0.908557	0.921565	0.0382231	0.0357112	0.0414741	0.915619	0.0403617	0.194687	0.0385655	0.0397714
Hade_18-Q3-R52-61_MAXAC.112	0.0400754	0.0393167	0.101391	0.0381993	1	0.907253	0.0371217	0.235417	0.0281215	0.232845	0.22982	0.0300061	0.726736	0.0280201	0.924231	0.913137	0.0340298	0.90581	0.0402327	0.0285302	0.0401549	0.0380875	0.0398441	0.245272	0.148091	0.0400681	0.0399117	0.923753	0.027522	0.0284356	0.0310154	0.0383834	0.0406115	0.886893	0.0404538	0.236572	0.0391075	0.87253	0.030404	0.806373	0.926519
Rand_18-Q3-R56-63_MAXAC.091	0.042457	0.0391602	0.0984181	0.0381244	0.890482	1	0.0389875	0.22604	0.0279721	0.232254	0.220706	0.0292605	0.717688	0.0280433	0.91257	0.903051	0.0343712	0.905089	0.0394669	0.0281796	0.0394948	0.0379109	0.0392056	0.239392	0.148704	0.0387846	0.040179	0.915989	0.027259	0.027372	0.0300533	0.0387135	0.0387811	0.870325	0.0398829	0.232975	0.0383899	0.867663	0.0302458	0.794598	0.905148
Ribe_18-Q3-R11-54_MAXAC.273	0.0306909	0.254866	0.0230965	0.0282133	0.030409	0.0307582	1	0.0368701	0.0210844	0.0352535	0.0353941	0.0224959	0.0333945	0.0211756	0.0314266	0.0307045	0.253921	0.0306914	0.0305674	0.0213373	0.0326936	0.0303487	0.0298635	0.0351099	0.0286071	0.0302905	0.0313259	0.032626	0.0207158	0.0208364	0.0231417	0.0311662	0.0318039	0.0281176	0.274802	0.034667	0.0296493	0.0306958	0.023197	0.0313877	0.0296775
Hade_18-Q3-R52-61_BAT3C.141	0.0396004	0.0306179	0.097644	0.0370729	0.205855	0.208847	0.0386628	1	0.0232963	0.739548	0.79996	0.0260838	0.208051	0.0233507	0.209434	0.205663	0.0290773	0.205868	0.0383725	0.0232743	0.0383826	0.0372298	0.0377679	0.804041	0.135003	0.0382462	0.0377672	0.202843	0.0224948	0.0231644	0.0250793	0.0390261	0.0396572	0.199735	0.0324873	0.74569	0.0371273	0.208815	0.02506	0.197412	0.205935
GCA_014584615.1_ASM1458461v1_genomic	0.259246	0.0343647	0.0293957	0.246669	0.0358777	0.0348338	0.0348684	0.0326873	1	0.0315708	0.032099	0.961532	0.0379122	0.946576	0.0358701	0.0358245	0.0351292	0.034609	0.255426	0.952082	0.256421	0.246466	0.251683	0.032535	0.02864	0.257488	0.25908	0.0360978	0.926773	0.90694	0.978029	0.256441	0.259204	0.0331398	0.0353839	0.0323102	0.259121	0.0351644	0.962414	0.0338114	0.0350257
Ega_18-Q3-R5-49_BAT3C.215	0.0390744	0.0326739	0.104668	0.0375076	0.213757	0.217105	0.0398877	0.794707	0.0248296	1	0.800423	0.0260473	0.219491	0.0251073	0.217047	0.214834	0.031173	0.216036	0.0397779	0.0249717	0.0400677	0.0379644	0.0388136	0.803421	0.145111	0.038704	0.0388975	0.213804	0.0241298	0.0247216	0.0263916	0.0397426	0.0404335	0.205993	0.0354493	0.968784	0.0380349	0.218678	0.026363	0.211631	0.218407
Vibo_18-Q3-R45-57_MAXAC.073	0.0379355	0.0317391	0.100712	0.0363619	0.214877	0.215895	0.0406682	0.836407	0.0234871	0.786338	1	0.0251449	0.221052	0.0236711	0.213911	0.21182	0.0294966	0.214634	0.0379727	0.0236038	0.0387926	0.0373002	0.0372386	0.902228	0.139295	0.0382189	0.0376673	0.213924	0.0227677	0.0231659	0.0256064	0.039249	0.0399267	0.204288	0.0338867	0.794598	0.0369159	0.214432	0.0248742	0.206936	0.217586
GCA_001567405.1_ASM156740v1_genomic	0.251549	0.0351812	0.0305372	0.239515	0.0356336	0.0359977	0.0363269	0.0344395	0.893688	0.0335961	0.0341531	1	0.0373017	0.903085	0.0363113	0.0355612	0.0341234	0.0356641	0.247541	0.909003	0.252168	0.24009	0.244938	0.0339535	0.0312459	0.249531	0.25103	0.0348998	0.885139	0.861957	0.958859	0.249835	0.251895	0.0330017	0.0375155	0.0338043	0.248272	0.034954	0.95485	0.0345728	0.0354944
Fred_18-Q3-R57-64_BAT3C.331	0.0391705	0.0348642	0.103696	0.0367302	0.72485	0.743098	0.0411821	0.244349	0.0279708	0.239179	0.239869	0.0309231	1	0.0282844	0.736157	0.723081	0.0333585	0.737029	0.0367882	0.0282779	0.0389557	0.0369915	0.0369843	0.248493	0.156028	0.0369659	0.0369103	0.729315	0.0275685	0.0275614	0.0304581	0.038044	0.0385625	0.704631	0.0365065	0.240043	0.0360655	0.735853	0.029575	0.688345	0.74607
GCA_002343835.1_ASM234383v1_genomic	0.247403	0.036267	0.0253007	0.235017	0.0343683	0.0343344	0.0358973	0.0307771	0.923314	0.0318155	0.0294391	0.949043	0.0359306	1	0.0355324	0.0349877	0.0347128	0.0348409	0.243893	0.948273	0.24688	0.235085	0.240584	0.0299092	0.0278491	0.243383	0.2477	0.0347239	0.952267	0.89567	0.976456	0.247365	0.248268	0.0325498	0.0375387	0.0322583	0.243467	0.0348914	0.949495	0.0340188	0.0347309
EsbW_18-Q3-R4-48_MAXAC.074	0.038649	0.0357431	0.101584	0.0370299	0.903574	0.90434	0.0365726	0.235138	0.0271861	0.234322	0.224552	0.028338	0.716274	0.0272504	1	0.931328	0.0356774	0.892682	0.0390512	0.0269572	0.0372678	0.0368135	0.0392945	0.246198	0.149024	0.0394914	0.0391617	0.923661	0.0261097	0.0264179	0.0287509	0.0381735	0.0394393	0.892541	0.0382016	0.234469	0.0379137	0.88029	0.0285675	0.802032	0.906276
AalW_18-Q3-R10-53_MAXAC.123	0.0381415	0.0367311	0.101116	0.0364777	0.922341	0.927554	0.0369672	0.240912	0.0252465	0.243129	0.23504	0.0259273	0.726835	0.0251177	0.960299	1	0.0346923	0.908655	0.0370347	0.0251171	0.0371991	0.035966	0.0382108	0.258053	0.151166	0.0378122	0.0379715	0.935481	0.0241555	0.0247445	0.02617	0.037711	0.0379726	0.917324	0.0380035	0.24459	0.0375581	0.905617	0.0268841	0.809358	0.928943
Hjor_18-Q3-R7-51_BAT3C.56	0.0308759	0.528579	0.0226944	0.0285757	0.0337344	0.0337194	0.292084	0.0318063	0.0233456	0.0300837	0.0309491	0.0247634	0.034769	0.0237192	0.0347467	0.0335654	1	0.0331932	0.031543	0.0240938	0.0328821	0.0306236	0.0300436	0.03149	0.0235163	0.0306678	0.0303906	0.0329048	0.0236947	0.0228135	0.0247853	0.0311791	0.0314477	0.0327663	0.541549	0.0304092	0.0295461	0.0334666	0.0249772	0.0318174	0.0340854
EsbE_18-Q3-R3-47_MAXAC.073	0.0358487	0.0361834	0.0999155	0.034918	0.88785	0.905325	0.0360874	0.229643	0.0252936	0.228288	0.221545	0.0263484	0.716767	0.0247978	0.895078	0.887265	0.031944	1	0.0357112	0.0252472	0.0358138	0.0338058	0.0353907	0.239195	0.146338	0.0353357	0.035741	0.887634	0.0239447	0.0247126	0.0267371	0.0357026	0.0356767	0.850994	0.0348988	0.233093	0.0352101	0.889385	0.0272175	0.801934	0.908194
Rand_18-Q3-R56-63_BAT3C.136	0.951284	0.0328833	0.0316267	0.890219	0.0361555	0.0355923	0.0411807	0.0431541	0.187245	0.0413117	0.0419989	0.193437	0.0354861	0.183267	0.0375378	0.0360889	0.032824	0.0368773	1	0.187541	0.864696	0.90693	0.919349	0.0422892	0.0353469	0.950746	0.939614	0.0361972	0.180522	0.180454	0.194024	0.928866	0.938978	0.0344371	0.0326663	0.0418678	0.939658	0.0370711	0.193872	0.0363959	0.0362618
GCA_002343765.1_ASM234376v1_genomic	0.249218	0.0350817	0.0295772	0.238119	0.0342303	0.0348764	0.0361807	0.0334255	0.91283	0.0338735	0.0326312	0.943255	0.0344149	0.93879	0.034671	0.0343393	0.0365813	0.0340705	0.245648	1	0.246764	0.232938	0.240776	0.0328383	0.0319836	0.244996	0.248194	0.0341155	0.918642	0.903572	0.971765	0.246526	0.249545	0.0321939	0.0358011	0.0354988	0.244358	0.0352785	0.945467	0.033405	0.0335614
Hjor_18-Q3-R7-51_MAXAC.008	0.858259	0.035587	0.0285584	0.814356	0.0374592	0.0373745	0.0402598	0.0405251	0.182669	0.0425041	0.040593	0.190568	0.0385529	0.178894	0.0381492	0.0373814	0.0338406	0.0364815	0.84925	0.181419	1	0.838875	0.829086	0.0401927	0.0320117	0.862191	0.864942	0.0365834	0.175776	0.175069	0.189808	0.853992	0.864815	0.0347674	0.0369094	0.0425318	0.852073	0.036561	0.186205	0.0343952	0.0363843
Mari_18-Q3-R65-66_MAXAC.015	0.941104	0.0319137	0.0292355	0.889777	0.0379017	0.037182	0.0397153	0.0414562	0.188312	0.0416996	0.0409754	0.194475	0.0381887	0.183346	0.0383346	0.0379807	0.0322452	0.037772	0.939828	0.185704	0.885229	1	0.918128	0.0400612	0.033743	0.950082	0.95165	0.0353347	0.180958	0.179865	0.196736	0.936991	0.942688	0.0360973	0.0339333	0.0412003	0.941842	0.0381914	0.192615	0.0347011	0.0364823
OdNW_18-Q3-R42-56_MAXAC.016	0.942049	0.0339997	0.0308815	0.891061	0.0382483	0.0375971	0.0406474	0.0423717	0.181883	0.0414255	0.0426612	0.18957	0.0376132	0.179988	0.0388923	0.037712	0.0324038	0.0385192	0.929677	0.181745	0.852247	0.896111	1	0.0407293	0.0344345	0.940635	0.929757	0.0377915	0.17749	0.175414	0.189855	0.923099	0.932554	0.0357379	0.0350328	0.0418779	0.929565	0.0381554	0.188294	0.0368441	0.0374811
Ribe_18-Q3-R11-54_BAT3C.373	0.0372294	0.033206	0.0980825	0.0358081	0.225824	0.228112	0.0411608	0.819202	0.023307	0.763971	0.879286	0.0241602	0.222375	0.0235194	0.226483	0.227124	0.0306341	0.226024	0.0377093	0.0237928	0.0377957	0.0356962	0.0364687	1	0.138815	0.0377279	0.037608	0.225219	0.0226053	0.0237728	0.0249906	0.0378569	0.0391662	0.217393	0.0355317	0.768524	0.0367823	0.229859	0.0252192	0.205219	0.230948
GCA_013140975.1_ASM1314097v1_genomic	0.0432004	0.0348706	0.099889	0.0404082	0.169834	0.173029	0.0404012	0.181055	0.0279995	0.181301	0.179326	0.0292405	0.175372	0.0272592	0.172914	0.170341	0.0291794	0.171153	0.0418974	0.0281447	0.040183	0.0386322	0.040025	0.180638	1	0.0406717	0.0412686	0.168119	0.0255971	0.0279305	0.0292352	0.0400469	0.0428871	0.164515	0.035868	0.182625	0.0413526	0.170256	0.02846	0.164346	0.169749
Hirt_18-Q3-R61-65_MAXAC.013	0.914464	0.0329952	0.0309694	0.854332	0.0366085	0.0370303	0.039421	0.0405069	0.17571	0.0387853	0.0391465	0.182983	0.0361895	0.173445	0.0385955	0.0368358	0.031779	0.0364067	0.903327	0.176449	0.833177	0.869446	0.882987	0.0389718	0.0348168	1	0.906392	0.0366105	0.16957	0.170652	0.183007	0.892872	0.902692	0.0361007	0.0344642	0.0389969	0.904729	0.0373187	0.182091	0.0348334	0.0358238
AalW_18-Q3-R10-53_BAT3C.64	0.955443	0.0299066	0.0274676	0.900669	0.0342471	0.0337937	0.0390502	0.0395149	0.188125	0.0386697	0.0385428	0.195002	0.0360544	0.185474	0.0357772	0.0352607	0.0290028	0.0351951	0.946079	0.187564	0.885698	0.923983	0.925898	0.0383863	0.0329669	0.960054	1	0.0349788	0.182248	0.181325	0.196106	0.937924	0.950287	0.0335776	0.0294297	0.039498	0.946644	0.0348553	0.194284	0.0331747	0.0336146
Aved_18-Q3-R54-62_MAXAC.112	0.0357794	0.0360101	0.0990304	0.0347062	0.920691	0.928355	0.0380781	0.229939	0.0255457	0.240228	0.226895	0.0266458	0.723494	0.0252292	0.944668	0.926532	0.0330546	0.904954	0.0354777	0.025415	0.0355375	0.03308	0.0364905	0.247409	0.143835	0.0359656	0.036741	1	0.0243572	0.0247484	0.0272525	0.0346757	0.0354145	0.899226	0.0388791	0.242431	0.0339236	0.884616	0.0273272	0.810464	0.934639
GCA_002344155.1_ASM234415v1_genomic	0.250861	0.0355774	0.0305891	0.239149	0.0355735	0.0353116	0.036653	0.0322447	0.924418	0.0326393	0.0317968	0.953964	0.0368861	0.979953	0.0350222	0.0350168	0.0353742	0.0354722	0.245892	0.953737	0.247029	0.236273	0.243386	0.0315185	0.0299908	0.247421	0.249243	0.0342336	1	0.901816	0.977657	0.247937	0.249906	0.033546	0.0371809	0.0341194	0.24408	0.0344457	0.953905	0.0342614	0.0344508
GCA_002425045.1_ASM242504v1_genomic	0.255583	0.0344707	0.0309042	0.241857	0.036283	0.0351058	0.0375426	0.0337283	0.90677	0.0347408	0.0342001	0.934862	0.0345243	0.922043	0.0349683	0.0349139	0.0346337	0.0347572	0.251674	0.939724	0.252729	0.241129	0.247942	0.0340844	0.0314717	0.254	0.253682	0.0338777	0.903571	1	0.949716	0.253006	0.254596	0.0322519	0.0371667	0.0345466	0.251998	0.0352857	0.93341	0.0338928	0.0349341
Ejby_18-Q3-R6-50_BATAC.240	0.237599	0.0334905	0.0265616	0.22552	0.0321954	0.0326529	0.0343843	0.0306874	0.83894	0.0310833	0.0295859	0.900247	0.0345455	0.862803	0.0320103	0.0322115	0.0325011	0.0320009	0.233841	0.866668	0.237381	0.227165	0.230189	0.0307846	0.0280057	0.234417	0.238121	0.0319418	0.841155	0.813705	1	0.236518	0.238157	0.0304793	0.033895	0.0315593	0.235094	0.0324688	0.91898	0.0309919	0.0319714
Vibo_18-Q3-R45-57_BATAC.233	0.942349	0.0320647	0.0282141	0.882439	0.0376332	0.0371094	0.0403368	0.0430511	0.18704	0.0404422	0.0416874	0.194903	0.0373863	0.186397	0.0388149	0.0375272	0.0324464	0.0377887	0.932151	0.187801	0.871107	0.907083	0.917567	0.0400999	0.0337696	0.942275	0.932943	0.0357655	0.18217	0.181534	0.195438	1	0.942667	0.0356427	0.0341982	0.0411556	0.934763	0.0380371	0.194709	0.0357282	0.0353879
Ega_18-Q3-R5-49_MAXAC.016	0.95055	0.0335509	0.0306589	0.892755	0.037081	0.0370397	0.041955	0.0444573	0.190529	0.0439319	0.044378	0.199537	0.0390118	0.188141	0.0388889	0.037275	0.0344981	0.0365069	0.936284	0.190497	0.878376	0.907136	0.914767	0.0445291	0.0363714	0.94907	0.943549	0.0357211	0.184358	0.185637	0.198465	0.933922	1	0.0366609	0.0360659	0.0438762	0.941635	0.037431	0.197789	0.0352806	0.035716
AalE_18-Q3-R2-46_BAT3C.229	0.0399859	0.0390243	0.0977473	0.0384863	0.943435	0.945997	0.0394454	0.233369	0.0266137	0.237424	0.225579	0.0278922	0.749667	0.0266397	0.976767	0.966753	0.0347546	0.925914	0.0396664	0.0259583	0.0400895	0.0376461	0.0396514	0.247601	0.147227	0.0396959	0.0403064	0.960132	0.0257171	0.0254652	0.0280244	0.038724	0.03961	1	0.0400362	0.236589	0.0383944	0.911528	0.0286042	0.835786	0.953279
Mari_18-Q3-R65-66_MAXAC.061	0.0274832	0.839901	0.0187402	0.0274707	0.0314216	0.032602	0.282177	0.0310231	0.0229678	0.0320062	0.0300781	0.023513	0.0323815	0.0224357	0.0317472	0.0314361	0.495197	0.0310335	0.027691	0.0230906	0.0303048	0.0272622	0.0279007	0.0308457	0.023483	0.0273245	0.0277294	0.0329309	0.0226599	0.0223714	0.0232442	0.0289905	0.0290088	0.0317642	1	0.0321621	0.0269404	0.0314607	0.0247741	0.033348	0.033109
Aved_18-Q3-R54-62_BATAC.266	0.0364431	0.0297999	0.0994506	0.0350115	0.215024	0.216472	0.0358215	0.7706	0.0233333	0.935161	0.781414	0.024522	0.215251	0.0236998	0.213599	0.212609	0.0266439	0.215982	0.0359386	0.0238143	0.0362949	0.0347382	0.0354605	0.780493	0.135745	0.0348563	0.0359058	0.215694	0.0228714	0.0234364	0.0251551	0.037408	0.0369186	0.206067	0.0316793	1	0.0348063	0.218977	0.0268009	0.21181	0.220485
AalE_18-Q3-R2-46_MAXAC.020	0.948477	0.0330745	0.0285922	0.887963	0.0347198	0.0365311	0.0384799	0.0421987	0.182664	0.041098	0.0423593	0.191391	0.0357066	0.181103	0.0362381	0.0354861	0.0308597	0.0360828	0.936826	0.183599	0.863881	0.904295	0.915862	0.0415333	0.03335	0.949088	0.938584	0.0339774	0.178918	0.176304	0.191647	0.929919	0.939058	0.0321565	0.0336187	0.0410848	1	0.0357377	0.190244	0.033511	0.0348399
Ejby_18-Q3-R6-50_BAT3C.142_sub	0.0367241	0.0369049	0.0961857	0.0352142	0.853291	0.867953	0.0379415	0.229103	0.0239103	0.229128	0.217346	0.0245163	0.71093	0.0242521	0.875223	0.876621	0.0338294	0.884588	0.0364407	0.0241057	0.0361361	0.0359032	0.0364313	0.25038	0.143035	0.0371321	0.0377887	0.865122	0.0230264	0.0237103	0.0257356	0.0358097	0.0370576	0.840688	0.0382207	0.232559	0.0365201	1	0.0248382	0.785171	0.89568
GCA_013414645.1_ASM1341464v1_genomic	0.228935	0.029908	0.0239916	0.217945	0.0308217	0.0319536	0.0327632	0.0304208	0.816531	0.0314219	0.0296014	0.888141	0.0333328	0.83035	0.0306745	0.0310044	0.0296798	0.0314052	0.227268	0.835188	0.229362	0.219712	0.224913	0.0304885	0.0258537	0.229099	0.231214	0.0323125	0.812616	0.792648	0.909361	0.231288	0.233305	0.0307696	0.0314791	0.0335875	0.229468	0.0314288	1	0.031012	0.032379
Ribe_18-Q3-R11-54_MAXAC.069	0.037831	0.038181	0.0999206	0.0368065	0.822872	0.823181	0.041352	0.230013	0.0277583	0.233743	0.225185	0.029341	0.702642	0.027744	0.835186	0.822788	0.0321707	0.832092	0.0391733	0.0279972	0.0376725	0.035943	0.0389292	0.226993	0.145017	0.0377953	0.0386051	0.826014	0.0266287	0.0276876	0.0299243	0.036942	0.0381822	0.797517	0.040427	0.234563	0.0372193	0.835248	0.0292681	1	0.844283
Lyne_18-Q3-R50-59_MAXAC.097	0.0346273	0.0358153	0.0909158	0.034098	0.886773	0.879834	0.0348	0.218619	0.0233315	0.220736	0.214934	0.0242476	0.704966	0.0228033	0.886714	0.880773	0.0304827	0.884882	0.0350918	0.0233853	0.034865	0.0341572	0.0359712	0.232308	0.138203	0.0349111	0.0357847	0.896642	0.0219324	0.0228916	0.0248211	0.0350215	0.0357113	0.853764	0.0362585	0.226491	0.0347413	0.876122	0.0254108	0.785644	1
# ANIb percentage coverage
	Hade_18-Q3-R52-61_MAXAC.021	Skiv_18-Q3-R9-52_BAT3C.266	GCA_002360455.1_ASM236045v1_genomic	OdNE_18-Q3-R46-58_BATAC.381_sub	Hade_18-Q3-R52-61_MAXAC.112	Rand_18-Q3-R56-63_MAXAC.091	Ribe_18-Q3-R11-54_MAXAC.273	Hade_18-Q3-R52-61_BAT3C.141	GCA_014584615.1_ASM1458461v1_genomic	Ega_18-Q3-R5-49_BAT3C.215	Vibo_18-Q3-R45-57_MAXAC.073	GCA_001567405.1_ASM156740v1_genomic	Fred_18-Q3-R57-64_BAT3C.331	GCA_002343835.1_ASM234383v1_genomic	EsbW_18-Q3-R4-48_MAXAC.074	AalW_18-Q3-R10-53_MAXAC.123	Hjor_18-Q3-R7-51_BAT3C.56	EsbE_18-Q3-R3-47_MAXAC.073	Rand_18-Q3-R56-63_BAT3C.136	GCA_002343765.1_ASM234376v1_genomic	Hjor_18-Q3-R7-51_MAXAC.008	Mari_18-Q3-R65-66_MAXAC.015	OdNW_18-Q3-R42-56_MAXAC.016	Ribe_18-Q3-R11-54_BAT3C.373	GCA_013140975.1_ASM1314097v1_genomic	Hirt_18-Q3-R61-65_MAXAC.013	AalW_18-Q3-R10-53_BAT3C.64	Aved_18-Q3-R54-62_MAXAC.112	GCA_002344155.1_ASM234415v1_genomic	GCA_002425045.1_ASM242504v1_genomic	Ejby_18-Q3-R6-50_BATAC.240	Vibo_18-Q3-R45-57_BATAC.233	Ega_18-Q3-R5-49_MAXAC.016	AalE_18-Q3-R2-46_BAT3C.229	Mari_18-Q3-R65-66_MAXAC.061	Aved_18-Q3-R54-62_BATAC.266	AalE_18-Q3-R2-46_MAXAC.020	Ejby_18-Q3-R6-50_BAT3C.142_sub	GCA_013414645.1_ASM1341464v1_genomic	Ribe_18-Q3-R11-54_MAXAC.069	Lyne_18-Q3-R50-59_MAXAC.097
Hade_18-Q3-R52-61_MAXAC.021	1	0.691708	0.690874	0.985526	0.695846	0.716256	0.691017	0.702288	0.705981	0.695734	0.69739	0.707967	0.706819	0.707269	0.695785	0.696253	0.690829	0.696512	0.988805	0.707215	0.975526	0.985965	0.989835	0.696554	0.693855	0.990311	0.989662	0.696453	0.707505	0.706966	0.708388	0.987229	0.988448	0.697961	0.691593	0.696356	0.987496	0.695689	0.706408	0.694507	0.695267
Skiv_18-Q3-R9-52_BAT3C.266	0.69069	1	0.687565	0.690427	0.69094	0.69187	0.715405	0.68789	0.685972	0.691532	0.687807	0.691145	0.688206	0.688827	0.690519	0.691466	0.758563	0.692034	0.691975	0.689287	0.69738	0.691198	0.689632	0.690098	0.679402	0.689392	0.690265	0.694078	0.690467	0.688967	0.69079	0.689206	0.690272	0.695393	0.969476	0.69179	0.689709	0.689659	0.691194	0.692003	0.692232
GCA_002360455.1_ASM236045v1_genomic	0.6944	0.690727	1	0.694736	0.70247	0.702332	0.691755	0.704721	0.688107	0.704141	0.704031	0.692769	0.703082	0.690032	0.702987	0.702596	0.68871	0.703875	0.695078	0.692972	0.69357	0.693385	0.694462	0.704912	0.702475	0.694288	0.692963	0.703131	0.69189	0.692828	0.692297	0.693191	0.692809	0.701892	0.690446	0.704971	0.692887	0.703146	0.690356	0.70193	0.703464
OdNE_18-Q3-R46-58_BATAC.381_sub	0.984672	0.693011	0.693125	1	0.695036	0.693036	0.694857	0.698946	0.705361	0.69738	0.699943	0.706603	0.694605	0.706062	0.694524	0.693887	0.693243	0.694926	0.983956	0.70614	0.971618	0.981231	0.984292	0.698195	0.694778	0.985139	0.984783	0.693762	0.706123	0.705607	0.706978	0.9821	0.984007	0.69304	0.692341	0.698514	0.9826	0.694412	0.705414	0.694264	0.693822
Hade_18-Q3-R52-61_MAXAC.112	0.693964	0.696195	0.701638	0.694673	1	0.982276	0.694234	0.711223	0.68656	0.713467	0.710263	0.692904	0.828747	0.690313	0.983175	0.985024	0.690666	0.982065	0.695438	0.690845	0.692667	0.693212	0.693912	0.731606	0.700767	0.69369	0.695834	0.982516	0.692985	0.688753	0.694194	0.695744	0.693894	0.983943	0.695126	0.71372	0.693806	0.983799	0.694029	0.975651	0.984268
Rand_18-Q3-R56-63_MAXAC.091	0.710317	0.694691	0.700524	0.690033	0.982445	1	0.690236	0.712174	0.686002	0.714943	0.709848	0.689852	0.830134	0.689003	0.98592	0.986604	0.688355	0.98538	0.692056	0.688923	0.690965	0.691051	0.690932	0.732265	0.701739	0.691878	0.691346	0.984611	0.69081	0.686958	0.691139	0.691655	0.691373	0.98641	0.694604	0.714323	0.691937	0.985144	0.691158	0.974333	0.984021
Ribe_18-Q3-R11-54_MAXAC.273	0.690226	0.713941	0.688966	0.690721	0.688404	0.688626	1	0.691688	0.68387	0.690448	0.689454	0.688053	0.686216	0.685159	0.688238	0.688149	0.713852	0.68888	0.689855	0.685842	0.690985	0.691831	0.690291	0.690169	0.687791	0.691845	0.691415	0.688326	0.687276	0.685956	0.688376	0.692218	0.690753	0.690862	0.712914	0.690637	0.690393	0.687175	0.688135	0.691112	0.689128
Hade_18-Q3-R52-61_BAT3C.141	0.69885	0.69203	0.702038	0.696501	0.710458	0.70998	0.696423	1	0.684072	0.949923	0.967128	0.689196	0.712636	0.687964	0.712104	0.710181	0.691437	0.710791	0.694632	0.689249	0.694903	0.696814	0.695746	0.967817	0.705713	0.694899	0.694459	0.709491	0.692345	0.686186	0.691221	0.6957	0.69621	0.709779	0.694566	0.950664	0.694947	0.710925	0.691835	0.713277	0.711037
GCA_014584615.1_ASM1458461v1_genomic	0.705537	0.689005	0.687383	0.7057	0.684533	0.685114	0.68625	0.685911	1	0.687715	0.686251	0.990718	0.682781	0.998347	0.683579	0.684295	0.686665	0.685003	0.705705	0.998186	0.704895	0.705003	0.705285	0.685299	0.68976	0.705206	0.705349	0.683094	0.998271	0.998283	0.99386	0.705786	0.705422	0.683646	0.688391	0.686926	0.705086	0.684449	0.985236	0.685148	0.68486
Ega_18-Q3-R5-49_BAT3C.215	0.693459	0.692484	0.701317	0.69462	0.714322	0.714747	0.693388	0.948592	0.684248	1	0.951098	0.688813	0.711105	0.686402	0.713907	0.713972	0.686779	0.71465	0.694251	0.687563	0.695014	0.696486	0.695015	0.949375	0.703596	0.693494	0.693532	0.715276	0.689206	0.685865	0.68964	0.695778	0.695309	0.715977	0.69116	0.990924	0.693421	0.716777	0.68894	0.717215	0.715855
Vibo_18-Q3-R45-57_MAXAC.073	0.693116	0.687713	0.700996	0.694322	0.709184	0.707603	0.691898	0.967015	0.684949	0.950555	1	0.688966	0.707961	0.688384	0.708309	0.708178	0.686919	0.708317	0.693848	0.689259	0.692963	0.694443	0.695232	0.981698	0.704467	0.691619	0.693627	0.707252	0.690594	0.687616	0.68966	0.694517	0.694964	0.707709	0.68996	0.950469	0.693584	0.708521	0.687378	0.7083	0.708899
GCA_001567405.1_ASM156740v1_genomic	0.706379	0.690838	0.688236	0.706778	0.689035	0.688197	0.690313	0.685828	0.99043	0.688141	0.686351	1	0.68656	0.991505	0.687768	0.68829	0.691272	0.68831	0.706539	0.99124	0.705704	0.705987	0.70611	0.686103	0.687072	0.706663	0.706427	0.687927	0.99137	0.991544	0.99246	0.706197	0.706613	0.688629	0.688513	0.68849	0.70589	0.688779	0.985797	0.688582	0.68826
Fred_18-Q3-R57-64_BAT3C.331	0.702748	0.692208	0.701974	0.692322	0.827248	0.829051	0.688523	0.71066	0.684944	0.709971	0.709114	0.691218	1	0.68822	0.82775	0.827083	0.688308	0.829242	0.693903	0.688884	0.695085	0.693994	0.692386	0.717529	0.701341	0.693109	0.69395	0.828052	0.691542	0.688317	0.691326	0.695304	0.695558	0.826174	0.692627	0.71044	0.692925	0.829101	0.692078	0.824658	0.829715
GCA_002343835.1_ASM234383v1_genomic	0.706041	0.690854	0.692254	0.706554	0.692088	0.690588	0.688334	0.691663	0.998219	0.691012	0.694561	0.991478	0.688769	1	0.689359	0.689789	0.691618	0.689685	0.705928	0.999557	0.705268	0.705491	0.705619	0.692413	0.688472	0.70642	0.705989	0.689822	0.99964	0.999776	0.995123	0.705641	0.705786	0.689939	0.689889	0.689993	0.706092	0.6895	0.986415	0.689359	0.690079
EsbW_18-Q3-R4-48_MAXAC.074	0.692888	0.695186	0.699752	0.694225	0.984339	0.987372	0.692431	0.712904	0.684164	0.715013	0.709621	0.690351	0.829574	0.687741	1	0.99048	0.689691	0.986159	0.693899	0.687913	0.693623	0.692724	0.693473	0.731854	0.700476	0.693445	0.693213	0.986366	0.691241	0.68551	0.690196	0.69367	0.693022	0.993141	0.695228	0.714738	0.693841	0.986869	0.689861	0.975512	0.985905
AalW_18-Q3-R10-53_MAXAC.123	0.691735	0.693964	0.699118	0.692847	0.98559	0.987168	0.690805	0.708683	0.686026	0.713712	0.707613	0.691652	0.828359	0.688728	0.989879	1	0.687547	0.986326	0.692882	0.68972	0.69316	0.693217	0.691853	0.732468	0.700821	0.692229	0.692169	0.987133	0.69149	0.689055	0.69216	0.693845	0.692467	0.989615	0.69301	0.713346	0.693682	0.987605	0.689976	0.976026	0.986822
Hjor_18-Q3-R7-51_BAT3C.56	0.687774	0.759447	0.686001	0.686953	0.684806	0.685209	0.714245	0.688099	0.686822	0.686553	0.685473	0.691563	0.684921	0.690192	0.685432	0.685031	1	0.687178	0.68737	0.689995	0.691471	0.68741	0.68784	0.687119	0.680745	0.687514	0.687434	0.685925	0.691921	0.688285	0.691699	0.688081	0.686862	0.685692	0.758803	0.685868	0.687756	0.685097	0.689531	0.686833	0.685124
EsbE_18-Q3-R3-47_MAXAC.073	0.693452	0.695489	0.701155	0.693729	0.982013	0.985253	0.692067	0.711432	0.685699	0.71294	0.710079	0.691013	0.830721	0.689693	0.984494	0.984939	0.690803	1	0.694202	0.688778	0.691169	0.693473	0.693161	0.729898	0.701386	0.694031	0.694665	0.983779	0.692748	0.688417	0.691835	0.693998	0.694515	0.984195	0.695875	0.713922	0.693987	0.986563	0.690401	0.974883	0.985425
Rand_18-Q3-R56-63_BAT3C.136	0.989031	0.693087	0.69152	0.985699	0.695621	0.695089	0.689291	0.694511	0.705027	0.694999	0.695202	0.706683	0.695449	0.705344	0.695406	0.695501	0.689625	0.695852	1	0.705714	0.977346	0.988553	0.989229	0.694591	0.692674	0.990137	0.991975	0.69503	0.705919	0.70561	0.707117	0.989777	0.991951	0.695794	0.692546	0.694969	0.989218	0.694319	0.705157	0.693568	0.693894
GCA_002343765.1_ASM234376v1_genomic	0.705544	0.687266	0.687868	0.705452	0.687918	0.685682	0.683329	0.686911	0.998311	0.686971	0.687683	0.991592	0.686389	0.999736	0.685673	0.685983	0.684214	0.686459	0.705634	1	0.70484	0.705114	0.705221	0.686296	0.686672	0.705853	0.705285	0.685593	0.999643	0.99981	0.995068	0.705345	0.705469	0.686353	0.687327	0.686093	0.705784	0.685624	0.986436	0.68639	0.687059
Hjor_18-Q3-R7-51_MAXAC.008	0.973419	0.698484	0.691174	0.970958	0.696647	0.696977	0.69455	0.697992	0.705208	0.696847	0.697129	0.706921	0.697602	0.706435	0.696641	0.697286	0.694339	0.699235	0.975441	0.706114	1	0.974068	0.972574	0.697694	0.69091	0.973996	0.975751	0.696998	0.707369	0.706189	0.707273	0.975003	0.975306	0.698321	0.697574	0.696534	0.973654	0.697988	0.706249	0.697826	0.699425
Mari_18-Q3-R65-66_MAXAC.015	0.986698	0.693803	0.691388	0.982877	0.694169	0.696279	0.693527	0.698371	0.704053	0.69688	0.698686	0.705681	0.6969	0.70524	0.696064	0.695578	0.689287	0.696678	0.988996	0.704899	0.976435	1	0.987211	0.697989	0.688783	0.987718	0.989697	0.696275	0.705539	0.7049	0.706716	0.987734	0.989746	0.696173	0.693144	0.697208	0.987892	0.695773	0.705062	0.696685	0.696133
OdNW_18-Q3-R42-56_MAXAC.016	0.989697	0.689982	0.691688	0.98536	0.696497	0.69497	0.689453	0.698132	0.706457	0.697172	0.698222	0.707872	0.695206	0.707417	0.697171	0.696391	0.691209	0.69713	0.988848	0.707352	0.975007	0.986478	1	0.698006	0.691699	0.989844	0.989693	0.695712	0.707794	0.706957	0.708165	0.98758	0.988584	0.69754	0.690868	0.69828	0.987965	0.696933	0.706756	0.696421	0.696688
Ribe_18-Q3-R11-54_BAT3C.373	0.697792	0.691172	0.703393	0.697043	0.728643	0.727802	0.690842	0.965877	0.686544	0.947845	0.980235	0.692243	0.717566	0.689007	0.726265	0.726865	0.687688	0.726892	0.697897	0.689191	0.696649	0.697434	0.698038	1	0.70421	0.696644	0.69736	0.728217	0.69158	0.687629	0.691215	0.69901	0.698264	0.727277	0.690928	0.947583	0.696597	0.731222	0.694696	0.713418	0.730306
GCA_013140975.1_ASM1314097v1_genomic	0.69475	0.683411	0.702193	0.693235	0.700998	0.701352	0.689142	0.703703	0.688768	0.702761	0.703379	0.689479	0.701302	0.68864	0.700204	0.701207	0.682876	0.701375	0.694372	0.690471	0.691905	0.690987	0.689822	0.703581	1	0.694966	0.690527	0.701163	0.68676	0.690063	0.689835	0.690865	0.694423	0.700247	0.682779	0.703575	0.694541	0.700645	0.696443	0.700358	0.701059
Hirt_18-Q3-R61-65_MAXAC.013	0.990528	0.690868	0.688564	0.986283	0.694168	0.692554	0.692102	0.696637	0.705547	0.696425	0.697019	0.707248	0.695254	0.706286	0.693518	0.693449	0.690408	0.694518	0.989849	0.706503	0.975998	0.987259	0.990062	0.696217	0.692794	1	0.990546	0.693335	0.706782	0.705985	0.708052	0.988	0.989836	0.693386	0.688932	0.696487	0.988119	0.694433	0.706245	0.6942	0.693747
AalW_18-Q3-R10-53_BAT3C.64	0.990323	0.690762	0.690071	0.986114	0.69886	0.6979	0.692554	0.695107	0.704836	0.696008	0.697578	0.706466	0.693266	0.705904	0.696894	0.696666	0.691817	0.698864	0.991662	0.705716	0.978255	0.989283	0.989678	0.696213	0.688256	0.990792	1	0.698244	0.70603	0.705594	0.707013	0.99024	0.992193	0.699041	0.691644	0.697425	0.990245	0.696486	0.705334	0.69693	0.698913
Aved_18-Q3-R54-62_MAXAC.112	0.694556	0.696161	0.699866	0.694492	0.983256	0.984847	0.688702	0.709439	0.687225	0.715242	0.708104	0.691924	0.829711	0.690687	0.985389	0.986592	0.688256	0.984709	0.695621	0.690282	0.693389	0.694132	0.695632	0.732337	0.700619	0.694993	0.695503	1	0.692607	0.688002	0.69347	0.695451	0.695265	0.98705	0.695491	0.715335	0.695949	0.985455	0.692844	0.974254	0.985984
GCA_002344155.1_ASM234415v1_genomic	0.705486	0.693231	0.688173	0.705783	0.692257	0.691331	0.689391	0.692058	0.998269	0.690958	0.692181	0.991487	0.689944	0.999759	0.691178	0.691527	0.690895	0.691111	0.705936	0.999557	0.705286	0.705485	0.705649	0.690543	0.68369	0.705738	0.705599	0.691823	1	0.999707	0.995148	0.705874	0.705807	0.691783	0.691545	0.68807	0.70583	0.692265	0.9863	0.69121	0.69217
GCA_002425045.1_ASM242504v1_genomic	0.706351	0.690501	0.689184	0.706718	0.688381	0.688663	0.687153	0.687235	0.99845	0.687999	0.687684	0.991627	0.690868	0.999746	0.688562	0.688443	0.689328	0.688265	0.706588	0.999813	0.706462	0.705888	0.706047	0.687781	0.691511	0.706364	0.706422	0.689594	0.999678	1	0.995159	0.706245	0.706505	0.688383	0.688566	0.686693	0.706286	0.688866	0.986408	0.688754	0.688286
Ejby_18-Q3-R6-50_BATAC.240	0.706816	0.692519	0.689918	0.706784	0.693947	0.692838	0.689962	0.691495	0.992115	0.690534	0.691927	0.990796	0.691454	0.993756	0.693043	0.693112	0.691625	0.693278	0.706815	0.993457	0.705848	0.706737	0.706345	0.690963	0.687726	0.707038	0.706047	0.693043	0.993458	0.993789	1	0.706519	0.706611	0.693198	0.692965	0.690015	0.706217	0.69153	0.985033	0.693712	0.693442
Vibo_18-Q3-R45-57_BATAC.233	0.986093	0.694615	0.692599	0.982398	0.69588	0.693676	0.693789	0.699639	0.7059	0.701265	0.701633	0.707218	0.695595	0.706609	0.69669	0.697359	0.693568	0.695801	0.987712	0.706664	0.976198	0.985692	0.985721	0.701229	0.690942	0.98661	0.988723	0.696857	0.706866	0.706497	0.707756	1	0.988158	0.695581	0.692	0.700766	0.986085	0.697316	0.706185	0.696196	0.696098
Ega_18-Q3-R5-49_MAXAC.016	0.988062	0.693736	0.690534	0.984597	0.696185	0.694854	0.692808	0.696891	0.704951	0.695695	0.69676	0.706221	0.697292	0.705702	0.696416	0.69615	0.690781	0.697808	0.991149	0.706183	0.977372	0.988747	0.988272	0.695502	0.694434	0.989297	0.991712	0.69658	0.706011	0.70552	0.706628	0.989496	1	0.696094	0.691504	0.696065	0.988865	0.696494	0.705437	0.695255	0.6957
AalE_18-Q3-R2-46_BAT3C.229	0.694126	0.693466	0.699668	0.693326	0.985958	0.987707	0.688641	0.710455	0.68746	0.716433	0.709623	0.692285	0.827527	0.690765	0.993318	0.990774	0.68818	0.986619	0.696163	0.691482	0.693465	0.692675	0.695202	0.731675	0.700091	0.694973	0.69588	0.988136	0.694042	0.689104	0.69251	0.695408	0.694915	1	0.694066	0.715863	0.695394	0.987628	0.692959	0.975945	0.986859
Mari_18-Q3-R65-66_MAXAC.061	0.688948	0.969345	0.690552	0.688264	0.691769	0.696184	0.714938	0.691997	0.685471	0.693568	0.690624	0.690045	0.689918	0.68826	0.692879	0.693038	0.758542	0.693374	0.689179	0.68806	0.694497	0.689144	0.689515	0.695477	0.682364	0.688818	0.688753	0.695916	0.690224	0.686565	0.690575	0.688497	0.688894	0.697221	1	0.695926	0.689184	0.692119	0.68948	0.696967	0.698017
Aved_18-Q3-R54-62_BATAC.266	0.695439	0.693654	0.700931	0.697102	0.712599	0.713283	0.692991	0.949422	0.683611	0.990653	0.950354	0.688446	0.709187	0.686513	0.712056	0.712308	0.68742	0.713963	0.697383	0.686232	0.697499	0.696362	0.699063	0.94881	0.705048	0.696503	0.696813	0.714195	0.688889	0.686329	0.688875	0.697329	0.698254	0.713986	0.697979	1	0.695478	0.715781	0.693288	0.716262	0.716434
AalE_18-Q3-R2-46_MAXAC.020	0.98728	0.692936	0.691568	0.983701	0.696616	0.695314	0.69278	0.694823	0.706165	0.695857	0.695689	0.707921	0.693941	0.707359	0.696995	0.697866	0.693693	0.697483	0.988639	0.706892	0.975782	0.987235	0.987652	0.694561	0.694397	0.987958	0.989799	0.696958	0.70729	0.706866	0.707977	0.987519	0.98944	0.698469	0.692212	0.695971	1	0.697854	0.70669	0.695495	0.697329
Ejby_18-Q3-R6-50_BAT3C.142_sub	0.691202	0.690468	0.70075	0.692503	0.978984	0.979961	0.68849	0.71148	0.68613	0.715965	0.70935	0.690922	0.831607	0.68879	0.98093	0.982124	0.687079	0.98232	0.691658	0.689554	0.691169	0.690531	0.690795	0.742458	0.701238	0.691427	0.689859	0.980299	0.692304	0.685241	0.690976	0.692974	0.690998	0.980566	0.689838	0.716176	0.692269	1	0.68953	0.971974	0.981843
GCA_013414645.1_ASM1341464v1_genomic	0.706447	0.696298	0.694024	0.706567	0.695405	0.695351	0.693098	0.694146	0.985208	0.694358	0.693513	0.985448	0.690861	0.986343	0.69464	0.694702	0.693858	0.694644	0.706539	0.985973	0.706075	0.705737	0.705673	0.694277	0.692028	0.706407	0.705976	0.695381	0.986238	0.986203	0.986035	0.706314	0.706078	0.696314	0.695929	0.696432	0.70541	0.693002	1	0.697227	0.696545
Ribe_18-Q3-R11-54_MAXAC.069	0.693598	0.694287	0.700832	0.694938	0.975699	0.975411	0.692343	0.712488	0.686278	0.715108	0.710792	0.690857	0.826188	0.689078	0.974518	0.975854	0.690401	0.97574	0.694978	0.689175	0.693443	0.693341	0.694716	0.712797	0.699827	0.694589	0.693029	0.974565	0.69255	0.687058	0.692615	0.695087	0.694002	0.974661	0.694809	0.715155	0.693345	0.97614	0.693443	1	0.97612
Lyne_18-Q3-R50-59_MAXAC.097	0.691419	0.695373	0.702067	0.691773	0.982481	0.981941	0.68869	0.71256	0.687409	0.713808	0.710492	0.691835	0.832638	0.691251	0.982881	0.983823	0.691176	0.983501	0.691479	0.69134	0.694658	0.69161	0.693176	0.730545	0.702433	0.691658	0.693807	0.983326	0.693177	0.688672	0.693695	0.69217	0.690835	0.983493	0.697676	0.715803	0.692384	0.984747	0.692484	0.973417	1
