# Supplementary material for: Diversity and Ecophysiology of the Genus OLB8 and Other Abundant Uncultured Saprospiraceae Genera in Global Wastewater Treatment Systems
Source: Front Microbiol. 2022 Jul 8;13:917553. doi: 10.3389/fmicb.2022.917553 (PMC9304909; doi:10.3389/fmicb.2022.917553)
Supplement: Supplementary file 3 [file Data_Sheet_3.xlsx]

## Sheet: Sheet1
# Suppelementary Data File 3: KO gene list for genome metabolism shown in Figure 5 or discussed in main text
			Ca. Vicinibacter proximus	Ca. Vicinibacter affinis										Ca. Defluviibacter haderslevense					Ca. Opimibacter iunctus	Ca. Opimibacter skivensis		Ca. Brachybacter algidus											Ca. Parvibacilus calidus
KEGG_ID	Description	figure_label	Fred_BAT3C.331 (98.51; 1.02)	Ejby_BAT3C.142_sub (97.9; 3.96)	Rand_MAXAC.091 (97.28; 2.97)	Hade_MAXAC.112 (96.53; 1.98)	Lyne_MAXAC.097 (96.53; 4.21)	EsbW_MAXAC.074 (99.01; 0)	AalE_BAT3C.229 (94.31; 0)	Aved_MAXAC.112 (96.29; 1.73))	AalW_MAXAC.123 (98.51; 3.96)	Ribe_MAXAC.069 (95.54; 0)	EsbE_MAXAC.073 (98.27; 3.22)	Hade_BAT3C.141 (98.51; 0.37)	Ega_BAT3C.215 (96.44; 1.61)	Aved_BATAC.266 (97.73; 1.61)	Vibo_MAXAC.073 (95.78; 0.62)	Ribe_BAT3C.373 (96.49; 0.87)	Hjor_BAT3C.56 (95.3; 0.5)	Skiv_BAT3C.266 (92.81; 1.73)	Mari_MAXAC.061 (96.78; 3.22)	Hjor_MAXAC.008 (95.69; 2.72)	Hade_MAXAC.021 (96.52; 0.99)	OdNW_MAXAC.016 (93.56; 2.72)	Mari_MAXAC.015 (93.94; 0.99)	Hirt_MAXAC.013 (96.78; 1.73)	AalE_MAXAC.020 (95.19; 1.52)	Rand_BAT3C.136 (95.54; 1.24)	Ega_MAXAC.016 (97.28; 4.21)	AalW_BAT3C.64 (97.77; 2.48)	Vibo_BATAC.233 (96.78; 3.04)	OdNE_BATAC.381_sub (91.88; 2.29)	GCA 001567405.1 (97.28; 1.49)	GCA 013414645.1 (92.57; 1.98)	Ejby_BATAC.240 (97.03; 2.48)	GCA 002425045.1 (92.79; 1.49)	GCA 014584615.1 (98.02; 1.49)	GCA002343835.1 (95.91; 1.98)	GCA 002344155.1 (92.08; 1.49)	GCA 002343765.1 (96.53; 1.5)
K00259	ald; alanine dehydrogenase [EC:1.4.1.1]	ald	2	2	2	2	2	2	2	2	2	2	2	2	2	2	2	2	2	3	2	2	2	2	1	2	1	1	2	2	2	2	1	0	0	1	1	1	1	1
K01595	ppc; phosphoenolpyruvate carboxylase [EC:4.1.1.31]	ppc	0	0	0	0	0	0	0	0	0	0	0	0	0	0	0	0	1	1	1	1	1	1	1	1	1	1	1	1	1	1	0	0	0	0	0	0	0	0
K01647	CS, gltA; citrate synthase [EC:2.3.3.1]	gltA	1	1	1	1	1	1	1	1	1	1	1	1	1	1	1	1	1	1	1	1	1	1	1	1	1	1	1	2	1	1	1	1	1	1	1	1	1	0
K01681	ACO, acnA; aconitate hydratase [EC:4.2.1.3]	acnA	1	1	1	1	1	1	1	1	1	1	1	1	1	1	1	1	1	1	1	1	1	0	1	0	0	1	1	0	1	1	1	1	1	1	1	1	0	1
K00031	IDH1, IDH2, icd; isocitrate dehydrogenase [EC:1.1.1.42]	icd	1	1	1	1	1	2	2	1	2	1	1	1	1	1	1	1	1	1	1	2	2	1	2	2	2	2	2	2	2	2	1	1	1	1	1	1	1	1
K00001	E1.1.1.1, adh; alcohol dehydrogenase [EC:1.1.1.1]	adh	1	1	1	1	1	1	1	1	1	1	1	1	2	2	1	1	1	1	2	0	0	0	0	0	0	0	0	0	0	0	0	0	1	0	1	0	0	0
K00362	nirB; nitrite reductase (NADH) large subunit [EC:1.7.1.15]	nirB	0	0	0	0	0	0	0	0	0	0	0	0	0	0	0	0	0	0	1	0	0	0	0	0	0	0	0	0	0	0	0	0	0	0	0	0	0	0
K00363	nirD; nitrite reductase (NADH) small subunit [EC:1.7.1.15]	nirD	0	0	0	0	0	0	0	0	0	0	0	0	0	0	0	0	0	0	0	0	0	0	0	0	0	0	0	0	0	0	0	0	0	0	0	0	0	0
K03385	nrfA; nitrite reductase (cytochrome c-552) [EC:1.7.2.2]	nrfA	0	0	0	0	0	0	0	0	0	0	0	0	0	0	0	0	0	0	0	0	0	0	0	0	0	0	0	0	0	0	0	0	0	0	0	0	0	0
K15876	nrfH; cytochrome c nitrite reductase small subunit	nrfH	0	0	0	0	0	0	0	0	0	0	0	0	0	0	0	0	0	0	0	0	0	0	0	0	0	0	0	0	0	0	0	0	0	0	0	0	0	0
K00370	narG, narZ, nxrA; nitrate reductase / nitrite oxidoreductase, alpha subunit [EC:1.7.5.1 1.7.99.-]	narG	0	0	0	0	0	0	0	0	0	0	0	0	0	0	0	0	0	0	0	0	0	0	0	0	0	0	0	0	0	0	0	0	0	0	0	0	0	0
K00371	narH, narY, nxrB; nitrate reductase / nitrite oxidoreductase, beta subunit [EC:1.7.5.1 1.7.99.-]	narH	0	0	0	0	0	0	0	0	0	0	0	0	0	0	0	0	0	0	0	0	0	0	0	0	0	0	0	0	0	0	0	0	0	0	0	0	0	0
K00374	narI, narV; nitrate reductase gamma subunit [EC:1.7.5.1 1.7.99.-]	narI	0	0	0	0	0	0	0	0	0	0	0	0	0	0	0	0	0	0	0	0	0	0	0	0	0	0	0	0	0	0	0	0	0	0	0	0	0	0
K00368	nirK; nitrite reductase (NO-forming) [EC:1.7.2.1]	nirK	0	0	0	0	0	0	0	0	0	0	0	0	0	0	0	0	0	0	0	3	0	1	1	1	0	1	1	1	1	1	0	0	0	0	0	0	0	0
K04561	norB; nitric oxide reductase subunit B [EC:1.7.2.5]	norB	1	1	1	1	0	1	0	0	0	0	1	1	1	1	0	0	1	1	1	3	1	2	1	2	1	2	2	0	2	1	1	1	1	1	1	1	1	1
K02305	norC; nitric oxide reductase subunit C	norC	0	0	0	0	0	0	0	0	0	0	0	0	0	0	0	0	1	0	0	3	1	2	1	2	1	2	3	2	2	0	0	0	1	0	0	0	0	0
K00376	nosZ; nitrous-oxide reductase [EC:1.7.2.4]	nosZ	1	1	0	1	1	1	1	1	1	1	0	1	1	1	1	0	1	1	0	0	0	0	0	0	0	0	0	0	0	0	1	1	1	1	1	1	1	1
NA	rorZ; nitric-oxide reductase, qNOR-like	norZ	1	1	0	1	1	1	1	1	1	1	0	1	1	1	1	0	1	1	0	0	0	0	0	0	0	0	0	0	0	0	1	1	1	1	1	1	1	1
K02575	NRT, narK, nrtP, nasA; MFS transporter, NNP family, nitrate/nitrite transporter	NA	0	0	0	0	0	0	0	0	0	0	0	0	0	0	0	0	0	0	0	0	0	0	0	0	0	0	0	0	0	0	0	0	0	0	0	0	0	0
K01990	ABC-2.A; ABC-2 type transport system ATP-binding protein	NA	7	9	8	7	7	8	8	8	8	8	8	9	8	9	9	9	4	6	7	8	9	6	9	9	7	9	8	9	7	9	6	6	6	6	6	6	6	5
K01992	ABC-2.P; ABC-2 type transport system permease protein	NA	6	6	6	6	8	6	6	5	6	8	6	8	8	6	8	8	2	3	4	6	7	7	6	5	5	7	7	7	5	7	5	5	5	5	5	5	5	5
K02003	ABC.CD.A; putative ABC transport system ATP-binding protein	NA	4	5	5	2	5	4	4	3	4	3	5	3	1	2	3	3	2	2	2	2	2	2	2	2	2	2	1	2	1	2	3	2	3	3	3	3	3	3
K02004	ABC.CD.P; putative ABC transport system permease protein	NA	3	3	3	2	2	3	3	3	3	3	3	4	3	3	3	3	4	3	4	4	4	4	4	4	4	3	4	4	4	4	3	3	3	3	3	3	3	3
K00937	ppk; polyphosphate kinase [EC:2.7.4.1]	ppk	3	2	2	2	2	2	2	1	2	2	2	3	2	2	3	3	0	1	1	2	2	1	1	2	2	2	1	2	2	2	1	1	1	1	1	1	1	1
K03306	TC.PIT; inorganic phosphate transporter, PiT family	pit	1	1	1	1	1	1	1	0	1	1	1	1	1	1	1	1	0	1	1	1	1	0	1	1	1	1	1	1	1	1	1	1	1	1	1	1	1	1
K02038	pstA; phosphate transport system permease protein	pstA	1	1	1	1	1	1	1	1	1	1	1	1	1	1	1	1	1	1	1	0	0	0	0	0	0	0	0	0	0	0	1	2	1	1	1	1	1	1
K02036	pstB; phosphate transport system ATP-binding protein [EC:7.3.2.1]	pstB	1	1	1	0	1	1	1	0	1	1	1	1	1	1	1	0	1	1	1	0	0	0	0	0	0	0	0	0	0	0	0	0	1	1	1	1	1	1
K02037	pstC; phosphate transport system permease protein	pstC	1	1	1	1	1	1	1	0	1	1	1	1	1	1	1	1	1	1	1	0	0	0	0	0	0	0	0	0	0	0	1	1	1	2	2	2	2	2
K02040	pstS; phosphate transport system substrate-binding protein	pstS	2	2	1	2	2	2	2	2	2	2	2	2	2	2	2	2	1	2	2	1	1	1	1	1	1	1	1	1	0	1	1	1	2	1	1	1	1	1
K02039	phoU; phosphate transport system protein	phoU	1	1	1	1	1	1	1	1	1	1	1	1	1	1	1	1	1	1	1	0	0	0	0	0	0	0	0	0	0	0	1	1	1	1	1	1	1	1
K00626	E2.3.1.9, atoB; acetyl-CoA C-acetyltransferase [EC:2.3.1.9]	phaA (AtoB)	1	1	1	0	1	1	1	1	1	0	1	2	2	2	2	1	1	1	1	1	1	1	1	1	1	1	1	1	1	1	1	1	1	1	1	1	1	1
K00023	phbB; acetoacetyl-CoA reductase [EC:1.1.1.36]	phaB (PhbB)	1	1	1	0	1	1	1	1	1	0	1	2	2	2	2	1	1	1	1	1	1	1	1	1	1	1	1	1	1	1	0	0	1	0	0	0	0	0
K03821	phbC, phaC; polyhydroxyalkanoate synthase subunit PhaC [EC:2.3.1.-]	phaC (PhbC)	1	1	1	1	1	1	1	1	1	1	1	1	1	1	1	1	0	0	0	0	0	0	0	0	0	0	0	0	0	0	0	0	0	0	0	0	0	0
K05973	phaZ; poly(3-hydroxybutyrate) depolymerase [EC:3.1.1.75]	phaZ	0	0	0	0	0	0	0	0	0	0	0	0	0	0	0	0	0	0	0	0	0	0	0	0	0	0	0	0	0	0	0	0	0	0	0	0	0	0
K00700	GBE1, glgB; 1,4-alpha-glucan branching enzyme [EC:2.4.1.18]	glgB	0	0	0	0	0	0	0	0	0	0	0	0	0	0	0	0	1	1	1	1	1	0	0	1	1	1	1	1	1	0	1	1	1	1	1	1	1	1
K00975	glgC; glucose-1-phosphate adenylyltransferase [EC:2.7.7.27]	glgC	0	0	0	0	0	0	0	0	0	0	0	0	0	0	0	0	2	2	2	1	1	1	1	1	1	1	1	1	1	0	1	1	1	1	1	1	1	1
K00963	UGP2, galU, galF; UTP--glucose-1-phosphate uridylyltransferase [EC:2.7.7.9]	galU	0	0	0	0	0	0	0	0	0	0	0	0	0	0	0	0	0	0	0	0	0	0	0	0	0	0	0	0	0	0	0	0	0	0	0	0	0	0
K00693	GYS; glycogen synthase [EC:2.4.1.11]	gys	0	0	0	0	0	0	0	0	0	0	0	0	0	0	0	0	0	0	0	0	0	0	0	0	0	0	0	0	0	0	0	0	0	0	0	0	0	0
K00688	PYG, glgP; glycogen phosphorylase [EC:2.4.1.1]	glgP	0	0	0	0	0	0	0	0	0	0	0	0	0	0	0	0	0	0	0	1	1	1	1	1	0	1	1	1	1	1	1	1	0	1	1	1	1	1
K06044	treY, glgY; (1->4)-alpha-D-glucan 1-alpha-D-glucosylmutase [EC:5.4.99.15]	glgY	0	0	0	0	0	0	0	0	0	0	0	0	0	0	0	0	0	0	0	0	0	0	0	0	0	0	0	0	0	0	0	0	0	0	0	0	0	0
K01176	AMY, amyA, malS; alpha-amylase [EC:3.2.1.1]	AMY1A	1	1	1	1	1	1	1	1	1	0	1	1	1	1	1	1	2	2	2	1	2	1	2	2	1	2	2	1	2	2	1	1	2	1	1	1	1	1
K01179	E3.2.1.4; endoglucanase [EC:3.2.1.4]	endoglucanase	1	1	1	1	1	1	1	1	1	1	1	1	0	1	1	1	1	1	1	1	1	2	1	1	1	1	1	1	1	1	1	1	1	1	1	1	1	1
K05349	bglX; beta-glucosidase [EC:3.2.1.21]	bglX	1	1	2	1	1	1	1	0	1	0	1	0	0	0	0	0	1	1	1	1	2	2	0	1	2	2	2	2	2	2	1	1	1	1	1	1	1	1
K21574	susB; glucan 1,4-alpha-glucosidase [EC:3.2.1.3]	susB	1	1	1	0	1	1	1	0	1	1	0	1	0	0	0	0	1	1	1	2	2	2	2	2	1	1	2	2	2	2	2	2	2	2	2	2	2	2
K00691	mapA; maltose phosphorylase [EC:2.4.1.8]	mapA	1	1	1	1	1	1	1	1	1	1	1	1	1	1	1	0	1	1	0	1	1	1	1	1	1	1	1	1	1	0	1	1	1	1	1	1	1	1
K01187	malZ; alpha-glucosidase [EC:3.2.1.20]	malZ	0	0	0	0	0	0	0	0	0	0	0	0	0	0	0	0	0	2	1	1	1	1	0	1	0	1	1	1	1	1	1	1	1	0	1	1	1	1
K01190	lacZ; beta-galactosidase [EC:3.2.1.23]	lacZ	1	0	0	0	0	0	0	0	0	0	0	1	1	1	1	1	1	1	1	0	0	0	0	0	0	0	0	0	0	0	0	0	0	0	0	0	0	0
K18124	gdh2, gdhA; glucose/galactose 1-dehydrogenase (NADP+) [EC:1.1.1.360]	gdhA	2	2	2	2	2	2	2	1	2	2	2	2	2	2	2	2	1	1	1	1	1	1	1	1	0	1	1	1	1	1	1	1	1	1	1	0	0	1
K01425	glsA, GLS; glutaminase [EC:3.5.1.2]	glsA	0	0	0	0	0	0	0	0	0	0	0	0	0	0	0	0	2	2	2	1	1	1	1	1	1	1	1	1	1	1	1	1	1	1	1	1	1	1
K01745	hutH, HAL; histidine ammonia-lyase [EC:4.3.1.3]	hutH	1	1	1	1	1	1	1	1	1	1	1	1	1	1	1	1	1	2	2	1	1	1	0	1	1	1	1	1	2	1	2	2	1	1	2	2	2	2
K01712	hutU, UROC1; urocanate hydratase [EC:4.2.1.49]	hutU	1	1	1	1	1	1	1	1	1	0	1	1	1	1	1	1	1	1	1	0	1	0	1	1	1	1	1	1	1	1	1	1	1	1	1	1	1	1
K01468	hutI, AMDHD1; imidazolonepropionase [EC:3.5.2.7]	hutI	1	1	1	1	1	1	1	1	1	1	1	1	1	1	1	1	1	2	2	1	1	1	0	1	1	1	1	1	2	1	1	1	1	1	1	1	1	1
K13990	FTCD; glutamate formiminotransferase / formiminotetrahydrofolate cyclodeaminase [EC:2.1.2.5 4.3.1.4]	ftcD	1	2	1	1	1	1	1	1	1	2	2	2	2	2	2	2	1	2	1	2	2	2	2	2	2	2	2	2	2	2	1	1	2	1	1	1	1	1
K12339	cysM; S-sulfo-L-cysteine synthase (O-acetyl-L-serine-dependent) [EC:2.5.1.144]	cysM	0	0	0	0	0	0	0	0	0	0	0	0	0	0	0	0	1	1	1	0	0	0	0	0	0	0	0	0	0	0	0	0	0	0	0	0	0	0
K01667	tnaA; tryptophanase [EC:4.1.99.1]	tnaA	1	1	1	1	1	1	1	1	1	1	1	1	2	1	1	1	1	1	1	1	1	1	1	1	1	1	1	0	0	0	1	1	1	1	1	1	1	1
K01761	E4.4.1.11; methionine-gamma-lyase [EC:4.4.1.11]	methionine-gamma-lyase	2	2	2	2	2	2	2	2	2	2	1	1	1	1	1	1	2	2	2	1	1	0	1	1	1	1	1	1	1	0	2	2	2	1	2	1	1	2
K01752	E4.3.1.17, sdaA, sdaB, tdcG; L-serine dehydratase [EC:4.3.1.17]	sdaA	1	1	1	1	1	1	1	1	1	1	1	1	1	1	1	0	0	0	0	1	1	0	0	1	1	1	1	1	1	0	1	1	1	0	1	1	1	1
K15789	TDH; threonine 3-dehydrogenase [EC:1.1.1.103]	TDH	1	1	1	1	1	1	1	1	1	0	1	1	1	1	1	1	1	1	1	0	0	0	0	0	0	0	0	0	0	0	0	0	0	0	0	0	0	0
K00639	kbl, GCAT; glycine C-acetyltransferase [EC:2.3.1.29]	kbl	1	1	1	1	1	1	1	1	1	1	1	2	2	2	2	2	2	2	2	2	2	2	2	2	2	2	2	2	2	2	2	2	2	2	2	2	2	2
K01424	E3.5.1.1, ansA, ansB; L-asparaginase [EC:3.5.1.1]	asparaginase	1	1	1	1	1	1	1	0	1	1	2	1	1	1	1	1	1	1	1	1	1	1	1	0	1	1	1	1	1	1	1	1	1	1	1	1	1	1
K02609	paaA; ring-1,2-phenylacetyl-CoA epoxidase subunit PaaA [EC:1.14.13.149]	paaA	1	1	1	1	1	1	1	1	1	1	1	2	2	2	2	2	1	1	1	1	1	1	1	1	1	1	1	1	1	1	1	1	1	1	1	1	1	1
K02610	paaB; ring-1,2-phenylacetyl-CoA epoxidase subunit PaaB	paaB	1	1	1	1	1	1	1	1	1	1	1	2	2	2	2	2	1	1	1	1	1	1	1	1	1	1	1	1	1	0	1	1	1	1	1	1	1	1
K02611	paaC; ring-1,2-phenylacetyl-CoA epoxidase subunit PaaC [EC:1.14.13.149]	paaC	1	1	1	1	1	1	1	0	1	1	1	2	2	2	2	2	1	1	1	1	1	1	1	1	1	1	1	1	1	1	1	1	1	1	1	1	1	1
K02612	paaD; ring-1,2-phenylacetyl-CoA epoxidase subunit PaaD	paaD	1	1	1	1	1	1	1	1	1	0	1	1	1	1	1	1	1	1	1	1	1	1	1	1	1	1	1	1	1	0	1	1	1	1	1	1	1	1
K02613	paaE; ring-1,2-phenylacetyl-CoA epoxidase subunit PaaE	paaE	2	2	2	2	2	2	2	2	2	2	2	2	2	2	2	2	2	2	2	1	1	1	1	1	0	1	1	1	1	1	1	1	1	1	1	1	1	1
K01912	paaK; phenylacetate-CoA ligase [EC:6.2.1.30]	paaK	1	0	0	0	0	0	0	0	0	0	0	1	1	1	1	0	0	0	0	1	0	1	1	1	1	1	1	1	1	1	1	1	1	1	1	1	1	1
K01595	ppc; phosphoenolpyruvate carboxylase [EC:4.1.1.31]	NA	0	0	0	0	0	0	0	0	0	0	0	0	0	0	0	0	1	1	1	1	1	1	1	1	0	1	1	1	1	1	0	0	0	0	0	0	0	0
K01647	CS, gltA; citrate synthase [EC:2.3.3.1]	NA	1	1	1	1	1	1	1	1	1	1	1	1	1	1	1	1	1	1	1	1	1	1	1	1	1	1	1	2	1	1	1	1	1	1	1	1	1	0
K01681	ACO, acnA; aconitate hydratase [EC:4.2.1.3]	NA	1	1	1	1	1	1	1	1	1	1	1	1	1	1	1	1	1	1	1	1	1	0	1	0	0	1	1	0	1	1	1	1	1	1	1	1	0	1
K00031	IDH1, IDH2, icd; isocitrate dehydrogenase [EC:1.1.1.42]	NA	1	1	1	1	1	2	2	1	2	1	1	1	1	1	1	1	1	1	1	2	2	1	2	2	2	2	2	2	2	2	1	1	1	1	1	1	1	1
K01885	EARS, gltX; glutamyl-tRNA synthetase [EC:6.1.1.17]	NA	1	1	1	1	1	1	0	0	1	1	1	1	1	1	1	1	1	0	1	1	1	1	1	0	1	1	1	1	1	0	1	1	1	1	0	1	1	1
K02492	hemA; glutamyl-tRNA reductase [EC:1.2.1.70]	NA	0	0	0	0	0	0	0	0	0	0	0	0	0	0	0	0	0	0	0	1	1	1	1	1	1	1	1	1	0	0	0	0	0	0	0	0	0	0
K01845	hemL; glutamate-1-semialdehyde 2,1-aminomutase [EC:5.4.3.8]	NA	0	0	0	0	0	0	0	0	0	0	0	0	0	0	0	0	0	0	0	1	1	0	1	0	1	1	1	1	1	1	0	0	0	0	0	0	0	0
K01698	hemB, ALAD; porphobilinogen synthase [EC:4.2.1.24]	NA	0	0	0	0	0	0	0	0	0	0	0	0	0	0	0	0	0	0	0	0	1	1	0	1	1	1	1	1	1	0	0	0	0	0	0	0	0	0
K01749	hemC, HMBS; hydroxymethylbilane synthase [EC:2.5.1.61]	NA	0	0	0	0	0	0	0	0	0	0	0	0	0	0	0	0	0	0	0	1	1	1	1	1	1	1	1	1	1	1	0	0	0	0	0	0	0	0
K01719	hemD, UROS; uroporphyrinogen-III synthase [EC:4.2.1.75]	NA	1	1	1	1	2	1	1	1	1	1	1	1	1	1	1	1	1	1	1	2	2	1	2	2	2	2	2	2	2	2	1	1	1	1	1	1	1	1
K01599	hemE, UROD; uroporphyrinogen decarboxylase [EC:4.1.1.37]	NA	0	0	0	0	0	0	0	0	0	0	0	0	0	0	0	0	0	0	0	1	1	1	1	1	1	1	1	1	1	1	0	0	0	0	0	0	0	0
K00228	CPOX, hemF; coproporphyrinogen III oxidase [EC:1.3.3.3]	NA	0	0	0	0	0	0	0	0	0	0	0	0	0	0	0	0	0	0	0	1	1	1	1	1	1	1	1	1	1	1	0	0	0	0	0	0	0	0
K02495	hemN, hemZ; oxygen-independent coproporphyrinogen III oxidase [EC:1.3.98.3]	NA	0	0	0	0	0	0	0	0	0	0	0	0	0	0	0	0	0	0	0	0	0	0	0	0	0	0	0	0	0	0	0	0	0	0	0	0	0	0
K08973	K08973; putative membrane protein	NA	0	0	0	0	0	0	0	0	0	0	0	0	0	0	0	0	0	0	0	1	1	1	1	1	1	1	1	1	1	1	0	0	0	0	0	0	0	0
K01772	hemH, FECH; protoporphyrin/coproporphyrin ferrochelatase [EC:4.99.1.1 4.99.1.9]	NA	0	0	0	0	0	0	0	0	0	0	0	0	0	0	0	0	0	0	0	1	1	1	1	1	1	1	1	1	1	1	0	0	0	0	0	0	0	0
K02193	ccmA; heme exporter protein A [EC:7.6.2.5]	NA	1	1	1	1	1	1	1	0	1	1	1	1	1	1	1	1	1	1	1	1	0	1	0	0	1	0	0	0	1	1	1	1	1	1	1	1	1	1
K02194	ccmB; heme exporter protein B	NA	0	0	0	0	0	0	0	0	0	0	0	0	0	0	0	0	1	1	1	1	1	1	1	1	1	1	1	1	1	1	1	1	1	1	0	1	0	1
K02195	ccmC; heme exporter protein C	NA	1	1	1	1	1	1	1	1	1	1	1	1	1	1	1	1	1	1	1	1	1	1	1	1	1	1	1	1	1	1	1	1	1	0	1	0	0	1
K02257	COX10, ctaB, cyoE; heme o synthase [EC:2.5.1.141]	NA	1	1	1	1	1	1	1	1	1	1	1	1	1	1	0	1	1	1	1	1	1	1	1	1	1	1	1	1	1	1	1	1	1	1	1	1	1	1
K02259	COX15, ctaA; cytochrome c oxidase assembly protein subunit 15	NA	1	1	1	1	1	1	1	1	1	1	1	1	1	1	1	1	1	1	1	1	1	1	1	1	1	1	1	1	1	1	1	0	1	1	1	1	1	1
K02742	T9SS_sprT	NA	3	3	3	3	2	3	0	3	3	1	3	1	1	1	0	1	2	2	2	3	3	0	0	3	1	3	3	3	3	2	2	2	2	2	2	2	2	2
NA	T9SS_porV	NA	1	1	1	1	1	1	0	1	1	1	1	1	1	1	0	1	1	1	1	1	1	0	0	1	1	1	1	1	1	1	1	1	1	1	1	1	1	1
K18544	T9SS_sprA	NA	1	1	1	1	1	1	0	1	1	1	1	1	1	1	0	2	1	1	1	1	1	0	0	1	1	1	2	1	1	1	1	1	1	1	1	1	1	1
K18548	T9SS_sprE	NA	1	1	1	1	1	1	0	1	1	1	1	1	1	1	0	1	1	1	1	1	1	0	0	1	1	1	1	1	1	1	1	1	1	1	1	1	1	1
NA	T9SS_gldK	NA	1	1	1	1	1	1	0	1	1	1	1	1	1	1	0	1	1	1	1	1	1	0	0	1	1	1	1	1	1	1	1	1	1	1	1	1	1	1
NA	T9SS_gldN	NA	1	1	1	1	1	1	0	1	1	1	1	1	1	1	0	1	1	1	1	1	1	0	0	1	1	1	1	1	1	1	1	1	1	1	1	1	1	1
NA	T9SS_gldL	NA	1	1	1	1	1	1	0	1	1	1	1	1	1	1	0	1	1	1	1	1	1	0	0	1	1	1	1	1	1	1	1	1	1	1	1	1	1	1
NA	T9SS_gldM	NA	0	0	1	1	1	1	0	1	1	1	1	1	1	1	0	1	1	1	1	1	1	0	0	1	1	1	1	1	1	1	1	1	1	1	1	1	1	1
