# Supplementary material for: Diversity and Ecophysiology of the Genus OLB8 and Other Abundant Uncultured Saprospiraceae Genera in Global Wastewater Treatment Systems
Source: Front Microbiol. 2022 Jul 8;13:917553. doi: 10.3389/fmicb.2022.917553 (PMC9304909; doi:10.3389/fmicb.2022.917553)
Supplement: Supplementary file 4 [file Data_Sheet_4.xlsx]

## Sheet: Sheet1
# Suppelmentary Data File 4: KO module paths for KEGG moduels that were found to be 100% complete
Genome_name	Propossed name	MiDAS name	Modele_id	Module_name	KO_numbers
Skiv_BAT3C.266	Ca. Opimibacter skivensis	midas_g_17, midas_s_17	M00010	Citrate cycle, first carbon oxidation, oxaloacetate => 2-oxoglutarate	K01647,K01681,K00031
Ribe_MAXAC.069	Ca. Vicinibacter affinis	midas_g_65, midas_s_177	M00010	Citrate cycle, first carbon oxidation, oxaloacetate => 2-oxoglutarate	K01647,K01681,K00031
Mari_MAXAC.061	Ca. Opimibacter skivensis	midas_g_17, midas_s_17	M00010	Citrate cycle, first carbon oxidation, oxaloacetate => 2-oxoglutarate	K01647,K01681,K00031
Hade_BAT3C.141	Ca. Defluviibacterium haderslevense	midas_g_65, midas_s_65	M00010	Citrate cycle, first carbon oxidation, oxaloacetate => 2-oxoglutarate	K01647,K01681,K00031
Hade_MAXAC.112	Ca. Vicinibacter affinis	midas_g_65, midas_s_177	M00010	Citrate cycle, first carbon oxidation, oxaloacetate => 2-oxoglutarate	K01647,K01681,K00031
Hjor_BAT3C.56	Ca. Opimibacter iunctus	midas_g_17, midas_s_17	M00010	Citrate cycle, first carbon oxidation, oxaloacetate => 2-oxoglutarate	K01647,K01681,K00031
Lyne_MAXAC.097	Ca. Vicinibacter affinis	midas_g_65, midas_s_177	M00010	Citrate cycle, first carbon oxidation, oxaloacetate => 2-oxoglutarate	K01647,K01681,K00031
Vibo_MAXAC.073	Ca. Defluviibacterium haderslevense	midas_g_65, midas_s_65	M00010	Citrate cycle, first carbon oxidation, oxaloacetate => 2-oxoglutarate	K01647,K01681,K00031
Hjor_MAXAC.008	Ca. Brachybacter algidus	OLB8, midas_s_29	M00010	Citrate cycle, first carbon oxidation, oxaloacetate => 2-oxoglutarate	K01647,K01681,K00031
Ega_MAXAC.016	Ca. Brachybacter algidus	OLB8, midas_s_29	M00010	Citrate cycle, first carbon oxidation, oxaloacetate => 2-oxoglutarate	K01647,K01681,K00031
EsbE_MAXAC.073	Ca. Defluviibacterium haderslevense	midas_g_65, midas_s_65	M00010	Citrate cycle, first carbon oxidation, oxaloacetate => 2-oxoglutarate	K01647,K01681,K00031
Ejby_BATAC.240	Ca. Parvibacillus calidus	OLB8, midas_s_3279	M00010	Citrate cycle, first carbon oxidation, oxaloacetate => 2-oxoglutarate	K01647,K01681,K00031
Rand_BAT3C.136	Ca. Brachybacter algidus	OLB8, midas_s_29	M00010	Citrate cycle, first carbon oxidation, oxaloacetate => 2-oxoglutarate	K01647,K01681,K00031
Rand_MAXAC.091	Ca. Vicinibacter affinis	midas_g_65, midas_s_177	M00010	Citrate cycle, first carbon oxidation, oxaloacetate => 2-oxoglutarate	K01647,K01681,K00031
Aved_BATAC.266	Ca. Defluviibacterium haderslevense	midas_g_65, midas_s_65	M00010	Citrate cycle, first carbon oxidation, oxaloacetate => 2-oxoglutarate	K01647,K01681,K00031
Vibo_BATAC.233	Ca. Brachybacter algidus	OLB8, midas_s_29	M00010	Citrate cycle, first carbon oxidation, oxaloacetate => 2-oxoglutarate	K01647,K01681,K00031
OdNE_BATAC.381_sub	Ca. Brachybacter algidus	OLB8, midas_s_29	M00010	Citrate cycle, first carbon oxidation, oxaloacetate => 2-oxoglutarate	K01647,K01681,K00031
AalW_MAXAC.123	Ca. Vicinibacter affinis	midas_g_65, midas_s_177	M00010	Citrate cycle, first carbon oxidation, oxaloacetate => 2-oxoglutarate	K01647,K01681,K00031
Aved_MAXAC.112	Ca. Vicinibacter affinis	midas_g_65, midas_s_177	M00010	Citrate cycle, first carbon oxidation, oxaloacetate => 2-oxoglutarate	K01647,K01681,K00031
Ribe_BAT3C.373	Ca. Defluviibacterium haderslevense	midas_g_65, midas_s_65	M00010	Citrate cycle, first carbon oxidation, oxaloacetate => 2-oxoglutarate	K01647,K01681,K00031
Hade_MAXAC.021	Ca. Brachybacter algidus	OLB8, midas_s_29	M00010	Citrate cycle, first carbon oxidation, oxaloacetate => 2-oxoglutarate	K01647,K01681,K00031
Ega_BAT3C.215	Ca. Defluviibacterium haderslevense	midas_g_65, midas_s_65	M00010	Citrate cycle, first carbon oxidation, oxaloacetate => 2-oxoglutarate	K01647,K01681,K00031
EsbW_MAXAC.074	Ca. Vicinibacter affinis	midas_g_65, midas_s_177	M00010	Citrate cycle, first carbon oxidation, oxaloacetate => 2-oxoglutarate	K01647,K01681,K00031
Mari_MAXAC.015	Ca. Brachybacter algidus	OLB8, midas_s_29	M00010	Citrate cycle, first carbon oxidation, oxaloacetate => 2-oxoglutarate	K01647,K01681,K00031
Ejby_BAT3C.142_sub	Ca. Vicinibacter affinis	midas_g_65, midas_s_177	M00010	Citrate cycle, first carbon oxidation, oxaloacetate => 2-oxoglutarate	K01647,K01681,K00031
AalE_BAT3C.229	Ca. Vicinibacter affinis	midas_g_65, midas_s_177	M00010	Citrate cycle, first carbon oxidation, oxaloacetate => 2-oxoglutarate	K01647,K01681,K00031
Fred_BAT3C.331	Ca. Vicinibacter proximus	midas_g_65, midas_s_177	M00010	Citrate cycle, first carbon oxidation, oxaloacetate => 2-oxoglutarate	K01647,K01681,K00031
Ribe_MAXAC.069	Ca. Vicinibacter affinis	midas_g_65, midas_s_177	M00011	Citrate cycle, second carbon oxidation, 2-oxoglutarate => oxaloacetate	K00174,K00175,K01902,K01903,K00239,K00240,K00241,K01679,K00024
Mari_MAXAC.061	Ca. Opimibacter skivensis	midas_g_17, midas_s_17	M00011	Citrate cycle, second carbon oxidation, 2-oxoglutarate => oxaloacetate	K00164,K00658,K00382,K00174,K00175,K01902,K01903,K00239,K00240,K00241,K01679,K00024
Hade_BAT3C.141	Ca. Defluviibacterium haderslevense	midas_g_65, midas_s_65	M00011	Citrate cycle, second carbon oxidation, 2-oxoglutarate => oxaloacetate	K00164,K00658,K00382,K00174,K00175,K01902,K01903,K00239,K00240,K00241,K01679,K00024
AalW_BAT3C.64	Ca. Brachybacter algidus	OLB8, midas_s_29	M00011	Citrate cycle, second carbon oxidation, 2-oxoglutarate => oxaloacetate	K00164,K00658,K00382,K00174,K00175,K01902,K01903,K00239,K00240,K00241,K01679,K00024
Hade_MAXAC.112	Ca. Vicinibacter affinis	midas_g_65, midas_s_177	M00011	Citrate cycle, second carbon oxidation, 2-oxoglutarate => oxaloacetate	K00164,K00658,K00382,K00174,K00175,K01902,K01903,K00239,K00240,K00241,K01679,K00024
OdNW_MAXAC.016	Ca. Brachybacter algidus	OLB8, midas_s_29	M00011	Citrate cycle, second carbon oxidation, 2-oxoglutarate => oxaloacetate	K00164,K00658,K00382,K01902,K01903,K00239,K00240,K00241,K01679,K00024
Lyne_MAXAC.097	Ca. Vicinibacter affinis	midas_g_65, midas_s_177	M00011	Citrate cycle, second carbon oxidation, 2-oxoglutarate => oxaloacetate	K00164,K00658,K00382,K00174,K00175,K01902,K01903,K00239,K00240,K00241,K01679,K00024
Hjor_MAXAC.008	Ca. Brachybacter algidus	OLB8, midas_s_29	M00011	Citrate cycle, second carbon oxidation, 2-oxoglutarate => oxaloacetate	K00164,K00658,K00382,K00174,K00175,K01902,K01903,K00239,K00240,K00241,K01679,K00024
Ega_MAXAC.016	Ca. Brachybacter algidus	OLB8, midas_s_29	M00011	Citrate cycle, second carbon oxidation, 2-oxoglutarate => oxaloacetate	K00164,K00658,K00382,K00174,K00175,K01902,K01903,K00239,K00240,K00241,K01679,K00024
EsbE_MAXAC.073	Ca. Defluviibacterium haderslevense	midas_g_65, midas_s_65	M00011	Citrate cycle, second carbon oxidation, 2-oxoglutarate => oxaloacetate	K00164,K00658,K00382,K00174,K00175,K01902,K01903,K00239,K00240,K00241,K01679,K00024
Ejby_BATAC.240	Ca. Parvibacillus calidus	OLB8, midas_s_3279	M00011	Citrate cycle, second carbon oxidation, 2-oxoglutarate => oxaloacetate	K00164,K00658,K00382,K01902,K01903,K00239,K00240,K00241,K01679,K00024
Rand_BAT3C.136	Ca. Brachybacter algidus	OLB8, midas_s_29	M00011	Citrate cycle, second carbon oxidation, 2-oxoglutarate => oxaloacetate	K00164,K00658,K00382,K00174,K00175,K01902,K01903,K00239,K00240,K00241,K01679,K00024
Rand_MAXAC.091	Ca. Vicinibacter affinis	midas_g_65, midas_s_177	M00011	Citrate cycle, second carbon oxidation, 2-oxoglutarate => oxaloacetate	K00164,K00658,K00382,K00174,K00175,K01902,K01903,K00239,K00240,K00241,K01679,K00024
Aved_BATAC.266	Ca. Defluviibacterium haderslevense	midas_g_65, midas_s_65	M00011	Citrate cycle, second carbon oxidation, 2-oxoglutarate => oxaloacetate	K00164,K00658,K00382,K00174,K00175,K01902,K01903,K00239,K00240,K00241,K01679,K00024
AalW_MAXAC.123	Ca. Vicinibacter affinis	midas_g_65, midas_s_177	M00011	Citrate cycle, second carbon oxidation, 2-oxoglutarate => oxaloacetate	K00164,K00658,K00382,K00174,K00175,K01902,K01903,K00239,K00240,K00241,K01679,K00024
Aved_MAXAC.112	Ca. Vicinibacter affinis	midas_g_65, midas_s_177	M00011	Citrate cycle, second carbon oxidation, 2-oxoglutarate => oxaloacetate	K00164,K00658,K00382,K01902,K01903,K00239,K00240,K00241,K01679,K00024
Ribe_BAT3C.373	Ca. Defluviibacterium haderslevense	midas_g_65, midas_s_65	M00011	Citrate cycle, second carbon oxidation, 2-oxoglutarate => oxaloacetate	K00174,K00175,K01902,K01903,K00239,K00240,K00241,K01679,K00024
Hade_MAXAC.021	Ca. Brachybacter algidus	OLB8, midas_s_29	M00011	Citrate cycle, second carbon oxidation, 2-oxoglutarate => oxaloacetate	K00164,K00658,K00382,K00174,K00175,K01902,K01903,K00239,K00240,K00241,K01679,K00024
Ega_BAT3C.215	Ca. Defluviibacterium haderslevense	midas_g_65, midas_s_65	M00011	Citrate cycle, second carbon oxidation, 2-oxoglutarate => oxaloacetate	K00164,K00658,K00382,K00174,K00175,K01902,K01903,K00239,K00240,K00241,K01679,K00024
EsbW_MAXAC.074	Ca. Vicinibacter affinis	midas_g_65, midas_s_177	M00011	Citrate cycle, second carbon oxidation, 2-oxoglutarate => oxaloacetate	K00164,K00658,K00382,K00174,K00175,K01902,K01903,K00239,K00240,K00241,K01679,K00024
Ejby_BAT3C.142_sub	Ca. Vicinibacter affinis	midas_g_65, midas_s_177	M00011	Citrate cycle, second carbon oxidation, 2-oxoglutarate => oxaloacetate	K00164,K00658,K00382,K00174,K00175,K01902,K01903,K00239,K00240,K00241,K01679,K00024
AalE_MAXAC.020	Ca. Brachybacter algidus	OLB8, midas_s_29	M00018	Threonine biosynthesis, aspartate => homoserine => threonine	K00928,K12524,K00133,K00003,K12524,K00872,K01733
Mari_MAXAC.061	Ca. Opimibacter skivensis	midas_g_17, midas_s_17	M00018	Threonine biosynthesis, aspartate => homoserine => threonine	K00928,K12524,K00133,K12524,K00872,K01733
AalW_BAT3C.64	Ca. Brachybacter algidus	OLB8, midas_s_29	M00018	Threonine biosynthesis, aspartate => homoserine => threonine	K00928,K12524,K00133,K00003,K12524,K00872,K01733
Hjor_BAT3C.56	Ca. Opimibacter iunctus	midas_g_17, midas_s_17	M00018	Threonine biosynthesis, aspartate => homoserine => threonine	K00928,K12524,K00133,K12524,K00872,K01733
Hjor_MAXAC.008	Ca. Brachybacter algidus	OLB8, midas_s_29	M00018	Threonine biosynthesis, aspartate => homoserine => threonine	K00928,K12524,K00133,K00003,K12524,K00872,K01733
Ega_MAXAC.016	Ca. Brachybacter algidus	OLB8, midas_s_29	M00018	Threonine biosynthesis, aspartate => homoserine => threonine	K00928,K12524,K00133,K00003,K12524,K00872,K01733
Ejby_BATAC.240	Ca. Parvibacillus calidus	OLB8, midas_s_3279	M00018	Threonine biosynthesis, aspartate => homoserine => threonine	K00928,K12524,K00133,K12524,K00872,K01733
Hirt_MAXAC.013	Ca. Brachybacter algidus	OLB8, midas_s_29	M00018	Threonine biosynthesis, aspartate => homoserine => threonine	K00928,K12524,K00133,K00003,K12524,K00872,K01733
Rand_BAT3C.136	Ca. Brachybacter algidus	OLB8, midas_s_29	M00018	Threonine biosynthesis, aspartate => homoserine => threonine	K00928,K12524,K00133,K00003,K12524,K00872,K01733
Vibo_BATAC.233	Ca. Brachybacter algidus	OLB8, midas_s_29	M00018	Threonine biosynthesis, aspartate => homoserine => threonine	K00928,K12524,K00133,K00003,K12524,K00872,K01733
OdNE_BATAC.381_sub	Ca. Brachybacter algidus	OLB8, midas_s_29	M00018	Threonine biosynthesis, aspartate => homoserine => threonine	K12524,K00133,K00003,K12524,K00872,K01733
Hade_MAXAC.021	Ca. Brachybacter algidus	OLB8, midas_s_29	M00018	Threonine biosynthesis, aspartate => homoserine => threonine	K00928,K12524,K00133,K00003,K12524,K00872,K01733
Mari_MAXAC.015	Ca. Brachybacter algidus	OLB8, midas_s_29	M00018	Threonine biosynthesis, aspartate => homoserine => threonine	K00928,K12524,K00133,K00003,K12524,K00872,K01733
AalW_BAT3C.64	Ca. Brachybacter algidus	OLB8, midas_s_29	M00019	Valine/isoleucine biosynthesis, pyruvate => valine / 2-oxobutanoate => isoleucine	K01652,K01653,K00053,K01687,K00826
Hjor_MAXAC.008	Ca. Brachybacter algidus	OLB8, midas_s_29	M00019	Valine/isoleucine biosynthesis, pyruvate => valine / 2-oxobutanoate => isoleucine	K01652,K01653,K00053,K01687,K00826
Ega_MAXAC.016	Ca. Brachybacter algidus	OLB8, midas_s_29	M00019	Valine/isoleucine biosynthesis, pyruvate => valine / 2-oxobutanoate => isoleucine	K01652,K01653,K00053,K01687,K00826
Ejby_BATAC.240	Ca. Parvibacillus calidus	OLB8, midas_s_3279	M00019	Valine/isoleucine biosynthesis, pyruvate => valine / 2-oxobutanoate => isoleucine	K01652,K01653,K00053,K01687,K00826
Hirt_MAXAC.013	Ca. Brachybacter algidus	OLB8, midas_s_29	M00019	Valine/isoleucine biosynthesis, pyruvate => valine / 2-oxobutanoate => isoleucine	K01652,K01653,K00053,K01687,K00826
Rand_BAT3C.136	Ca. Brachybacter algidus	OLB8, midas_s_29	M00019	Valine/isoleucine biosynthesis, pyruvate => valine / 2-oxobutanoate => isoleucine	K01652,K01653,K00053,K01687,K00826
Vibo_BATAC.233	Ca. Brachybacter algidus	OLB8, midas_s_29	M00019	Valine/isoleucine biosynthesis, pyruvate => valine / 2-oxobutanoate => isoleucine	K01652,K01653,K00053,K01687,K00826
Hade_MAXAC.021	Ca. Brachybacter algidus	OLB8, midas_s_29	M00019	Valine/isoleucine biosynthesis, pyruvate => valine / 2-oxobutanoate => isoleucine	K01652,K01653,K00053,K01687,K00826
Mari_MAXAC.015	Ca. Brachybacter algidus	OLB8, midas_s_29	M00019	Valine/isoleucine biosynthesis, pyruvate => valine / 2-oxobutanoate => isoleucine	K01652,K01653,K00053,K01687,K00826
AalE_MAXAC.020	Ca. Brachybacter algidus	OLB8, midas_s_29	M00157	F-type ATPase, prokaryotes and chloroplasts	K02111,K02112,K02113,K02114,K02115,K02108,K02109,K02110
Mari_MAXAC.061	Ca. Opimibacter skivensis	midas_g_17, midas_s_17	M00157	F-type ATPase, prokaryotes and chloroplasts	K02111,K02112,K02113,K02114,K02115,K02108,K02109,K02110
Hade_BAT3C.141	Ca. Defluviibacterium haderslevense	midas_g_65, midas_s_65	M00157	F-type ATPase, prokaryotes and chloroplasts	K02111,K02112,K02113,K02114,K02115,K02108,K02109,K02110
AalW_BAT3C.64	Ca. Brachybacter algidus	OLB8, midas_s_29	M00157	F-type ATPase, prokaryotes and chloroplasts	K02111,K02112,K02113,K02114,K02115,K02108,K02109,K02110
OdNW_MAXAC.016	Ca. Brachybacter algidus	OLB8, midas_s_29	M00157	F-type ATPase, prokaryotes and chloroplasts	K02111,K02112,K02113,K02114,K02115,K02108,K02109,K02110
Hjor_MAXAC.008	Ca. Brachybacter algidus	OLB8, midas_s_29	M00157	F-type ATPase, prokaryotes and chloroplasts	K02111,K02112,K02113,K02114,K02115,K02108,K02109,K02110
Ega_MAXAC.016	Ca. Brachybacter algidus	OLB8, midas_s_29	M00157	F-type ATPase, prokaryotes and chloroplasts	K02111,K02112,K02113,K02114,K02115,K02108,K02109,K02110
Ejby_BATAC.240	Ca. Parvibacillus calidus	OLB8, midas_s_3279	M00157	F-type ATPase, prokaryotes and chloroplasts	K02111,K02112,K02113,K02114,K02115,K02108,K02109,K02110
Hirt_MAXAC.013	Ca. Brachybacter algidus	OLB8, midas_s_29	M00157	F-type ATPase, prokaryotes and chloroplasts	K02111,K02112,K02113,K02114,K02115,K02108,K02109,K02110
Aved_BATAC.266	Ca. Defluviibacterium haderslevense	midas_g_65, midas_s_65	M00157	F-type ATPase, prokaryotes and chloroplasts	K02111,K02112,K02113,K02114,K02115,K02108,K02109,K02110
Vibo_BATAC.233	Ca. Brachybacter algidus	OLB8, midas_s_29	M00157	F-type ATPase, prokaryotes and chloroplasts	K02111,K02112,K02113,K02114,K02115,K02108,K02109,K02110
OdNE_BATAC.381_sub	Ca. Brachybacter algidus	OLB8, midas_s_29	M00157	F-type ATPase, prokaryotes and chloroplasts	K02111,K02112,K02113,K02114,K02115,K02108,K02109,K02110
Ribe_BAT3C.373	Ca. Defluviibacterium haderslevense	midas_g_65, midas_s_65	M00157	F-type ATPase, prokaryotes and chloroplasts	K02111,K02112,K02113,K02114,K02115,K02108,K02109,K02110
Hade_MAXAC.021	Ca. Brachybacter algidus	OLB8, midas_s_29	M00157	F-type ATPase, prokaryotes and chloroplasts	K02111,K02112,K02113,K02114,K02115,K02108,K02109,K02110
Ega_BAT3C.215	Ca. Defluviibacterium haderslevense	midas_g_65, midas_s_65	M00157	F-type ATPase, prokaryotes and chloroplasts	K02111,K02112,K02113,K02114,K02115,K02108,K02109,K02110
Mari_MAXAC.015	Ca. Brachybacter algidus	OLB8, midas_s_29	M00157	F-type ATPase, prokaryotes and chloroplasts	K02111,K02112,K02113,K02114,K02115,K02108,K02109,K02110
Skiv_BAT3C.266	Ca. Opimibacter skivensis	midas_g_17, midas_s_17	M00155	Cytochrome c oxidase, prokaryotes	K02275,K02274,K02276
AalE_MAXAC.020	Ca. Brachybacter algidus	OLB8, midas_s_29	M00155	Cytochrome c oxidase, prokaryotes	K02275,K02274,K02276
Mari_MAXAC.061	Ca. Opimibacter skivensis	midas_g_17, midas_s_17	M00155	Cytochrome c oxidase, prokaryotes	K02275,K02274,K02276
Hade_BAT3C.141	Ca. Defluviibacterium haderslevense	midas_g_65, midas_s_65	M00155	Cytochrome c oxidase, prokaryotes	K02275,K02274,K02276
AalW_BAT3C.64	Ca. Brachybacter algidus	OLB8, midas_s_29	M00155	Cytochrome c oxidase, prokaryotes	K02275,K02274,K02276
Hade_MAXAC.112	Ca. Vicinibacter affinis	midas_g_65, midas_s_177	M00155	Cytochrome c oxidase, prokaryotes	K02275,K02274,K02276
Hjor_BAT3C.56	Ca. Opimibacter iunctus	midas_g_17, midas_s_17	M00155	Cytochrome c oxidase, prokaryotes	K02275,K02274,K02276
Lyne_MAXAC.097	Ca. Vicinibacter affinis	midas_g_65, midas_s_177	M00155	Cytochrome c oxidase, prokaryotes	K02275,K02274,K02276
Hjor_MAXAC.008	Ca. Brachybacter algidus	OLB8, midas_s_29	M00155	Cytochrome c oxidase, prokaryotes	K02275,K02274,K02276
Ega_MAXAC.016	Ca. Brachybacter algidus	OLB8, midas_s_29	M00155	Cytochrome c oxidase, prokaryotes	K02275,K02274,K02276
EsbE_MAXAC.073	Ca. Defluviibacterium haderslevense	midas_g_65, midas_s_65	M00155	Cytochrome c oxidase, prokaryotes	K02275,K02274,K02276
Ejby_BATAC.240	Ca. Parvibacillus calidus	OLB8, midas_s_3279	M00155	Cytochrome c oxidase, prokaryotes	K02275,K02274,K02276
Hirt_MAXAC.013	Ca. Brachybacter algidus	OLB8, midas_s_29	M00155	Cytochrome c oxidase, prokaryotes	K02275,K02274,K02276
Rand_BAT3C.136	Ca. Brachybacter algidus	OLB8, midas_s_29	M00155	Cytochrome c oxidase, prokaryotes	K02275,K02274,K02276
Rand_MAXAC.091	Ca. Vicinibacter affinis	midas_g_65, midas_s_177	M00155	Cytochrome c oxidase, prokaryotes	K02275,K02274,K02276
Aved_BATAC.266	Ca. Defluviibacterium haderslevense	midas_g_65, midas_s_65	M00155	Cytochrome c oxidase, prokaryotes	K02275,K02274,K02276
Vibo_BATAC.233	Ca. Brachybacter algidus	OLB8, midas_s_29	M00155	Cytochrome c oxidase, prokaryotes	K02275,K02274,K02276
OdNE_BATAC.381_sub	Ca. Brachybacter algidus	OLB8, midas_s_29	M00155	Cytochrome c oxidase, prokaryotes	K02275,K02274,K02276
AalW_MAXAC.123	Ca. Vicinibacter affinis	midas_g_65, midas_s_177	M00155	Cytochrome c oxidase, prokaryotes	K02275,K02274,K02276
Aved_MAXAC.112	Ca. Vicinibacter affinis	midas_g_65, midas_s_177	M00155	Cytochrome c oxidase, prokaryotes	K02275,K02274,K02276
Ribe_BAT3C.373	Ca. Defluviibacterium haderslevense	midas_g_65, midas_s_65	M00155	Cytochrome c oxidase, prokaryotes	K02275,K02274,K02276
Hade_MAXAC.021	Ca. Brachybacter algidus	OLB8, midas_s_29	M00155	Cytochrome c oxidase, prokaryotes	K02275,K02274,K02276
Ega_BAT3C.215	Ca. Defluviibacterium haderslevense	midas_g_65, midas_s_65	M00155	Cytochrome c oxidase, prokaryotes	K02275,K02274,K02276
EsbW_MAXAC.074	Ca. Vicinibacter affinis	midas_g_65, midas_s_177	M00155	Cytochrome c oxidase, prokaryotes	K02275,K02274,K02276
Mari_MAXAC.015	Ca. Brachybacter algidus	OLB8, midas_s_29	M00155	Cytochrome c oxidase, prokaryotes	K02275,K02274,K02276
Ejby_BAT3C.142_sub	Ca. Vicinibacter affinis	midas_g_65, midas_s_177	M00155	Cytochrome c oxidase, prokaryotes	K02275,K02274,K02276
AalE_BAT3C.229	Ca. Vicinibacter affinis	midas_g_65, midas_s_177	M00155	Cytochrome c oxidase, prokaryotes	K02275,K02274,K02276
Fred_BAT3C.331	Ca. Vicinibacter proximus	midas_g_65, midas_s_177	M00155	Cytochrome c oxidase, prokaryotes	K02275,K02274,K02276
Skiv_BAT3C.266	Ca. Opimibacter skivensis	midas_g_17, midas_s_17	M00126	Tetrahydrofolate biosynthesis, GTP => THF	K01495,K01077,K00950,K00796,K11754,K00287
Mari_MAXAC.061	Ca. Opimibacter skivensis	midas_g_17, midas_s_17	M00126	Tetrahydrofolate biosynthesis, GTP => THF	K01495,K01077,K00950,K00796,K11754,K00287
AalW_BAT3C.64	Ca. Brachybacter algidus	OLB8, midas_s_29	M00126	Tetrahydrofolate biosynthesis, GTP => THF	K01495,K01113,K00950,K00796,K11754,K00287
Hjor_BAT3C.56	Ca. Opimibacter iunctus	midas_g_17, midas_s_17	M00126	Tetrahydrofolate biosynthesis, GTP => THF	K01495,K01077,K00950,K00796,K11754,K00287
Lyne_MAXAC.097	Ca. Vicinibacter affinis	midas_g_65, midas_s_177	M00126	Tetrahydrofolate biosynthesis, GTP => THF	K01495,K01077,K01113,K00950,K00796,K11754,K00287
Hjor_MAXAC.008	Ca. Brachybacter algidus	OLB8, midas_s_29	M00126	Tetrahydrofolate biosynthesis, GTP => THF	K01495,K01113,K00950,K00796,K11754,K00287
Ega_MAXAC.016	Ca. Brachybacter algidus	OLB8, midas_s_29	M00126	Tetrahydrofolate biosynthesis, GTP => THF	K01495,K01113,K00950,K00796,K11754,K00287
Ejby_BATAC.240	Ca. Parvibacillus calidus	OLB8, midas_s_3279	M00126	Tetrahydrofolate biosynthesis, GTP => THF	K01495,K01113,K00950,K00796,K11754,K00287
Rand_BAT3C.136	Ca. Brachybacter algidus	OLB8, midas_s_29	M00126	Tetrahydrofolate biosynthesis, GTP => THF	K01495,K01113,K00950,K00796,K11754,K00287
Rand_MAXAC.091	Ca. Vicinibacter affinis	midas_g_65, midas_s_177	M00126	Tetrahydrofolate biosynthesis, GTP => THF	K01495,K01077,K01113,K00950,K00796,K11754,K00287
OdNE_BATAC.381_sub	Ca. Brachybacter algidus	OLB8, midas_s_29	M00126	Tetrahydrofolate biosynthesis, GTP => THF	K01495,K01113,K00950,K00796,K11754,K00287
AalW_MAXAC.123	Ca. Vicinibacter affinis	midas_g_65, midas_s_177	M00126	Tetrahydrofolate biosynthesis, GTP => THF	K01495,K01077,K01113,K00950,K00796,K11754,K00287
Aved_MAXAC.112	Ca. Vicinibacter affinis	midas_g_65, midas_s_177	M00126	Tetrahydrofolate biosynthesis, GTP => THF	K01495,K01077,K01113,K00950,K00796,K11754,K00287
Hade_MAXAC.021	Ca. Brachybacter algidus	OLB8, midas_s_29	M00126	Tetrahydrofolate biosynthesis, GTP => THF	K01495,K01113,K00950,K00796,K11754,K00287
Ega_BAT3C.215	Ca. Defluviibacterium haderslevense	midas_g_65, midas_s_65	M00126	Tetrahydrofolate biosynthesis, GTP => THF	K01495,K01077,K01113,K00950,K00796,K11754,K00287
EsbW_MAXAC.074	Ca. Vicinibacter affinis	midas_g_65, midas_s_177	M00126	Tetrahydrofolate biosynthesis, GTP => THF	K01495,K01077,K01113,K00950,K00796,K11754,K00287
Mari_MAXAC.015	Ca. Brachybacter algidus	OLB8, midas_s_29	M00126	Tetrahydrofolate biosynthesis, GTP => THF	K01495,K01113,K00950,K00796,K11754,K00287
AalE_BAT3C.229	Ca. Vicinibacter affinis	midas_g_65, midas_s_177	M00126	Tetrahydrofolate biosynthesis, GTP => THF	K01495,K01113,K00950,K00796,K11754,K00287
AalE_MAXAC.020	Ca. Brachybacter algidus	OLB8, midas_s_29	M00123	Biotin biosynthesis, pimeloyl-ACP/CoA => biotin	K00652,K00833,K01935,K01012
AalW_BAT3C.64	Ca. Brachybacter algidus	OLB8, midas_s_29	M00123	Biotin biosynthesis, pimeloyl-ACP/CoA => biotin	K00652,K00833,K01935,K01012
Ega_MAXAC.016	Ca. Brachybacter algidus	OLB8, midas_s_29	M00123	Biotin biosynthesis, pimeloyl-ACP/CoA => biotin	K00652,K00833,K01935,K01012
Hirt_MAXAC.013	Ca. Brachybacter algidus	OLB8, midas_s_29	M00123	Biotin biosynthesis, pimeloyl-ACP/CoA => biotin	K00652,K00833,K01935,K01012
Vibo_BATAC.233	Ca. Brachybacter algidus	OLB8, midas_s_29	M00123	Biotin biosynthesis, pimeloyl-ACP/CoA => biotin	K00652,K00833,K01935,K01012
OdNE_BATAC.381_sub	Ca. Brachybacter algidus	OLB8, midas_s_29	M00123	Biotin biosynthesis, pimeloyl-ACP/CoA => biotin	K00652,K00833,K01935,K01012
Hade_MAXAC.021	Ca. Brachybacter algidus	OLB8, midas_s_29	M00123	Biotin biosynthesis, pimeloyl-ACP/CoA => biotin	K00652,K00833,K01935,K01012
Mari_MAXAC.015	Ca. Brachybacter algidus	OLB8, midas_s_29	M00123	Biotin biosynthesis, pimeloyl-ACP/CoA => biotin	K00652,K00833,K01935,K01012
Skiv_BAT3C.266	Ca. Opimibacter skivensis	midas_g_17, midas_s_17	M00120	Coenzyme A biosynthesis, pantothenate => CoA	K03525,K13038,K00954,K00859
AalE_MAXAC.020	Ca. Brachybacter algidus	OLB8, midas_s_29	M00120	Coenzyme A biosynthesis, pantothenate => CoA	K03525,K13038,K00954,K00859
Ribe_MAXAC.069	Ca. Vicinibacter affinis	midas_g_65, midas_s_177	M00120	Coenzyme A biosynthesis, pantothenate => CoA	K03525,K13038,K00954,K00859
Mari_MAXAC.061	Ca. Opimibacter skivensis	midas_g_17, midas_s_17	M00120	Coenzyme A biosynthesis, pantothenate => CoA	K03525,K13038,K00954,K00859
Hade_BAT3C.141	Ca. Defluviibacterium haderslevense	midas_g_65, midas_s_65	M00120	Coenzyme A biosynthesis, pantothenate => CoA	K03525,K13038,K00954,K00859
AalW_BAT3C.64	Ca. Brachybacter algidus	OLB8, midas_s_29	M00120	Coenzyme A biosynthesis, pantothenate => CoA	K03525,K13038,K00954,K00859
Hade_MAXAC.112	Ca. Vicinibacter affinis	midas_g_65, midas_s_177	M00120	Coenzyme A biosynthesis, pantothenate => CoA	K03525,K13038,K00954,K00859
Lyne_MAXAC.097	Ca. Vicinibacter affinis	midas_g_65, midas_s_177	M00120	Coenzyme A biosynthesis, pantothenate => CoA	K03525,K13038,K00954,K00859
Vibo_MAXAC.073	Ca. Defluviibacterium haderslevense	midas_g_65, midas_s_65	M00120	Coenzyme A biosynthesis, pantothenate => CoA	K03525,K13038,K00954,K00859
Hjor_MAXAC.008	Ca. Brachybacter algidus	OLB8, midas_s_29	M00120	Coenzyme A biosynthesis, pantothenate => CoA	K03525,K13038,K00954,K00859
Ega_MAXAC.016	Ca. Brachybacter algidus	OLB8, midas_s_29	M00120	Coenzyme A biosynthesis, pantothenate => CoA	K03525,K13038,K00954,K00859
EsbE_MAXAC.073	Ca. Defluviibacterium haderslevense	midas_g_65, midas_s_65	M00120	Coenzyme A biosynthesis, pantothenate => CoA	K03525,K13038,K00954,K00859
Ejby_BATAC.240	Ca. Parvibacillus calidus	OLB8, midas_s_3279	M00120	Coenzyme A biosynthesis, pantothenate => CoA	K03525,K13038,K00954,K00859
Hirt_MAXAC.013	Ca. Brachybacter algidus	OLB8, midas_s_29	M00120	Coenzyme A biosynthesis, pantothenate => CoA	K03525,K13038,K00954,K00859
Rand_BAT3C.136	Ca. Brachybacter algidus	OLB8, midas_s_29	M00120	Coenzyme A biosynthesis, pantothenate => CoA	K03525,K13038,K00954,K00859
Rand_MAXAC.091	Ca. Vicinibacter affinis	midas_g_65, midas_s_177	M00120	Coenzyme A biosynthesis, pantothenate => CoA	K03525,K13038,K00954,K00859
Aved_BATAC.266	Ca. Defluviibacterium haderslevense	midas_g_65, midas_s_65	M00120	Coenzyme A biosynthesis, pantothenate => CoA	K03525,K13038,K00954,K00859
Vibo_BATAC.233	Ca. Brachybacter algidus	OLB8, midas_s_29	M00120	Coenzyme A biosynthesis, pantothenate => CoA	K03525,K13038,K00954,K00859
OdNE_BATAC.381_sub	Ca. Brachybacter algidus	OLB8, midas_s_29	M00120	Coenzyme A biosynthesis, pantothenate => CoA	K03525,K13038,K00954,K00859
AalW_MAXAC.123	Ca. Vicinibacter affinis	midas_g_65, midas_s_177	M00120	Coenzyme A biosynthesis, pantothenate => CoA	K03525,K13038,K00954,K00859
Aved_MAXAC.112	Ca. Vicinibacter affinis	midas_g_65, midas_s_177	M00120	Coenzyme A biosynthesis, pantothenate => CoA	K03525,K13038,K00954,K00859
Ribe_BAT3C.373	Ca. Defluviibacterium haderslevense	midas_g_65, midas_s_65	M00120	Coenzyme A biosynthesis, pantothenate => CoA	K03525,K13038,K00954,K00859
Hade_MAXAC.021	Ca. Brachybacter algidus	OLB8, midas_s_29	M00120	Coenzyme A biosynthesis, pantothenate => CoA	K03525,K13038,K00954,K00859
EsbW_MAXAC.074	Ca. Vicinibacter affinis	midas_g_65, midas_s_177	M00120	Coenzyme A biosynthesis, pantothenate => CoA	K03525,K13038,K00954,K00859
Mari_MAXAC.015	Ca. Brachybacter algidus	OLB8, midas_s_29	M00120	Coenzyme A biosynthesis, pantothenate => CoA	K03525,K13038,K00954,K00859
Ejby_BAT3C.142_sub	Ca. Vicinibacter affinis	midas_g_65, midas_s_177	M00120	Coenzyme A biosynthesis, pantothenate => CoA	K03525,K13038,K00954,K00859
Fred_BAT3C.331	Ca. Vicinibacter proximus	midas_g_65, midas_s_177	M00120	Coenzyme A biosynthesis, pantothenate => CoA	K03525,K13038,K00954,K00859
Skiv_BAT3C.266	Ca. Opimibacter skivensis	midas_g_17, midas_s_17	M00083	Fatty acid biosynthesis, elongation	K09458,K00648,K00059,K16363,K00208
AalE_MAXAC.020	Ca. Brachybacter algidus	OLB8, midas_s_29	M00083	Fatty acid biosynthesis, elongation	K00647,K09458,K00648,K00059,K02372,K16363,K00208
Ribe_MAXAC.069	Ca. Vicinibacter affinis	midas_g_65, midas_s_177	M00083	Fatty acid biosynthesis, elongation	K09458,K00648,K00059,K16363,K00208
Mari_MAXAC.061	Ca. Opimibacter skivensis	midas_g_17, midas_s_17	M00083	Fatty acid biosynthesis, elongation	K09458,K00648,K00059,K16363,K00208
Hade_BAT3C.141	Ca. Defluviibacterium haderslevense	midas_g_65, midas_s_65	M00083	Fatty acid biosynthesis, elongation	K00647,K09458,K00648,K00059,K02372,K16363,K00208
AalW_BAT3C.64	Ca. Brachybacter algidus	OLB8, midas_s_29	M00083	Fatty acid biosynthesis, elongation	K00647,K09458,K00648,K00059,K02372,K16363,K00208
Hade_MAXAC.112	Ca. Vicinibacter affinis	midas_g_65, midas_s_177	M00083	Fatty acid biosynthesis, elongation	K09458,K00648,K00059,K16363,K00208
OdNW_MAXAC.016	Ca. Brachybacter algidus	OLB8, midas_s_29	M00083	Fatty acid biosynthesis, elongation	K00647,K09458,K00648,K00059,K16363,K00208
Hjor_BAT3C.56	Ca. Opimibacter iunctus	midas_g_17, midas_s_17	M00083	Fatty acid biosynthesis, elongation	K09458,K00648,K00059,K16363,K00208
Lyne_MAXAC.097	Ca. Vicinibacter affinis	midas_g_65, midas_s_177	M00083	Fatty acid biosynthesis, elongation	K09458,K00648,K00059,K16363,K00208
Vibo_MAXAC.073	Ca. Defluviibacterium haderslevense	midas_g_65, midas_s_65	M00083	Fatty acid biosynthesis, elongation	K00647,K09458,K00648,K00059,K02372,K16363,K00208
Hjor_MAXAC.008	Ca. Brachybacter algidus	OLB8, midas_s_29	M00083	Fatty acid biosynthesis, elongation	K00647,K09458,K00648,K00059,K02372,K16363,K00208
Ega_MAXAC.016	Ca. Brachybacter algidus	OLB8, midas_s_29	M00083	Fatty acid biosynthesis, elongation	K00647,K09458,K00648,K00059,K02372,K16363,K00208
EsbE_MAXAC.073	Ca. Defluviibacterium haderslevense	midas_g_65, midas_s_65	M00083	Fatty acid biosynthesis, elongation	K09458,K00648,K00059,K16363,K00208
Ejby_BATAC.240	Ca. Parvibacillus calidus	OLB8, midas_s_3279	M00083	Fatty acid biosynthesis, elongation	K00647,K09458,K00648,K00059,K02372,K16363,K00208
Hirt_MAXAC.013	Ca. Brachybacter algidus	OLB8, midas_s_29	M00083	Fatty acid biosynthesis, elongation	K00647,K09458,K00648,K00059,K02372,K16363,K00208
Rand_BAT3C.136	Ca. Brachybacter algidus	OLB8, midas_s_29	M00083	Fatty acid biosynthesis, elongation	K00647,K09458,K00648,K00059,K02372,K00208
Aved_BATAC.266	Ca. Defluviibacterium haderslevense	midas_g_65, midas_s_65	M00083	Fatty acid biosynthesis, elongation	K00647,K09458,K00648,K00059,K02372,K16363,K00208
Vibo_BATAC.233	Ca. Brachybacter algidus	OLB8, midas_s_29	M00083	Fatty acid biosynthesis, elongation	K00647,K09458,K00648,K00059,K02372,K16363,K00208
OdNE_BATAC.381_sub	Ca. Brachybacter algidus	OLB8, midas_s_29	M00083	Fatty acid biosynthesis, elongation	K00647,K09458,K00648,K00059,K02372,K16363,K00208
AalW_MAXAC.123	Ca. Vicinibacter affinis	midas_g_65, midas_s_177	M00083	Fatty acid biosynthesis, elongation	K09458,K00648,K00059,K16363,K00208
Aved_MAXAC.112	Ca. Vicinibacter affinis	midas_g_65, midas_s_177	M00083	Fatty acid biosynthesis, elongation	K00648,K00059,K16363,K00208
Hade_MAXAC.021	Ca. Brachybacter algidus	OLB8, midas_s_29	M00083	Fatty acid biosynthesis, elongation	K00647,K09458,K00648,K00059,K02372,K16363,K00208
Ega_BAT3C.215	Ca. Defluviibacterium haderslevense	midas_g_65, midas_s_65	M00083	Fatty acid biosynthesis, elongation	K00647,K09458,K00648,K00059,K02372,K16363,K00208
EsbW_MAXAC.074	Ca. Vicinibacter affinis	midas_g_65, midas_s_177	M00083	Fatty acid biosynthesis, elongation	K09458,K00648,K00059,K16363,K00208
Mari_MAXAC.015	Ca. Brachybacter algidus	OLB8, midas_s_29	M00083	Fatty acid biosynthesis, elongation	K00647,K09458,K00648,K00059,K02372,K00208
Ejby_BAT3C.142_sub	Ca. Vicinibacter affinis	midas_g_65, midas_s_177	M00083	Fatty acid biosynthesis, elongation	K09458,K00648,K00059,K16363,K00208
AalE_BAT3C.229	Ca. Vicinibacter affinis	midas_g_65, midas_s_177	M00083	Fatty acid biosynthesis, elongation	K00648,K00059,K16363,K00208
Fred_BAT3C.331	Ca. Vicinibacter proximus	midas_g_65, midas_s_177	M00083	Fatty acid biosynthesis, elongation	K09458,K00648,K00059,K16363,K00208
Skiv_BAT3C.266	Ca. Opimibacter skivensis	midas_g_17, midas_s_17	M00082	Fatty acid biosynthesis, initiation	K02160,K01961,K01962,K01963,K00645,K00648
Ribe_MAXAC.069	Ca. Vicinibacter affinis	midas_g_65, midas_s_177	M00082	Fatty acid biosynthesis, initiation	K02160,K01961,K01962,K01963,K00645,K00648
Mari_MAXAC.061	Ca. Opimibacter skivensis	midas_g_17, midas_s_17	M00082	Fatty acid biosynthesis, initiation	K02160,K01961,K01962,K01963,K00645,K00648
Hade_BAT3C.141	Ca. Defluviibacterium haderslevense	midas_g_65, midas_s_65	M00082	Fatty acid biosynthesis, initiation	K02160,K01961,K01962,K01963,K00645,K00648
AalW_BAT3C.64	Ca. Brachybacter algidus	OLB8, midas_s_29	M00082	Fatty acid biosynthesis, initiation	K02160,K01961,K01962,K01963,K00645,K00648
Hade_MAXAC.112	Ca. Vicinibacter affinis	midas_g_65, midas_s_177	M00082	Fatty acid biosynthesis, initiation	K02160,K01961,K01962,K01963,K00645,K00648
Hjor_BAT3C.56	Ca. Opimibacter iunctus	midas_g_17, midas_s_17	M00082	Fatty acid biosynthesis, initiation	K02160,K01961,K01962,K01963,K00645,K00648
Lyne_MAXAC.097	Ca. Vicinibacter affinis	midas_g_65, midas_s_177	M00082	Fatty acid biosynthesis, initiation	K02160,K01961,K01962,K01963,K00645,K00648
Vibo_MAXAC.073	Ca. Defluviibacterium haderslevense	midas_g_65, midas_s_65	M00082	Fatty acid biosynthesis, initiation	K02160,K01961,K01962,K01963,K00645,K00648
Hjor_MAXAC.008	Ca. Brachybacter algidus	OLB8, midas_s_29	M00082	Fatty acid biosynthesis, initiation	K02160,K01961,K01962,K01963,K00645,K00648
Ega_MAXAC.016	Ca. Brachybacter algidus	OLB8, midas_s_29	M00082	Fatty acid biosynthesis, initiation	K02160,K01961,K01962,K01963,K00645,K00648
EsbE_MAXAC.073	Ca. Defluviibacterium haderslevense	midas_g_65, midas_s_65	M00082	Fatty acid biosynthesis, initiation	K02160,K01961,K01962,K01963,K00645,K00648
Ejby_BATAC.240	Ca. Parvibacillus calidus	OLB8, midas_s_3279	M00082	Fatty acid biosynthesis, initiation	K02160,K01961,K01962,K01963,K00645,K00648
Hirt_MAXAC.013	Ca. Brachybacter algidus	OLB8, midas_s_29	M00082	Fatty acid biosynthesis, initiation	K02160,K01961,K01962,K01963,K00645,K00648
Rand_MAXAC.091	Ca. Vicinibacter affinis	midas_g_65, midas_s_177	M00082	Fatty acid biosynthesis, initiation	K02160,K01961,K01962,K01963,K00645,K00648
Aved_BATAC.266	Ca. Defluviibacterium haderslevense	midas_g_65, midas_s_65	M00082	Fatty acid biosynthesis, initiation	K02160,K01961,K01962,K01963,K00645,K00648
Vibo_BATAC.233	Ca. Brachybacter algidus	OLB8, midas_s_29	M00082	Fatty acid biosynthesis, initiation	K02160,K01961,K01962,K01963,K00645,K00648
OdNE_BATAC.381_sub	Ca. Brachybacter algidus	OLB8, midas_s_29	M00082	Fatty acid biosynthesis, initiation	K02160,K01961,K01962,K01963,K00645,K00648
AalW_MAXAC.123	Ca. Vicinibacter affinis	midas_g_65, midas_s_177	M00082	Fatty acid biosynthesis, initiation	K02160,K01961,K01962,K01963,K00645,K00648
Ribe_BAT3C.373	Ca. Defluviibacterium haderslevense	midas_g_65, midas_s_65	M00082	Fatty acid biosynthesis, initiation	K02160,K01961,K01962,K01963,K00645,K00648
Hade_MAXAC.021	Ca. Brachybacter algidus	OLB8, midas_s_29	M00082	Fatty acid biosynthesis, initiation	K02160,K01961,K01962,K01963,K00645,K00648
Ega_BAT3C.215	Ca. Defluviibacterium haderslevense	midas_g_65, midas_s_65	M00082	Fatty acid biosynthesis, initiation	K02160,K01961,K01962,K01963,K00645,K00648
EsbW_MAXAC.074	Ca. Vicinibacter affinis	midas_g_65, midas_s_177	M00082	Fatty acid biosynthesis, initiation	K02160,K01961,K01962,K01963,K00645,K00648
Mari_MAXAC.015	Ca. Brachybacter algidus	OLB8, midas_s_29	M00082	Fatty acid biosynthesis, initiation	K02160,K01961,K01962,K01963,K00645,K00648
Fred_BAT3C.331	Ca. Vicinibacter proximus	midas_g_65, midas_s_177	M00082	Fatty acid biosynthesis, initiation	K02160,K01961,K01962,K01963,K00645,K00648
Skiv_BAT3C.266	Ca. Opimibacter skivensis	midas_g_17, midas_s_17	M00086	beta-Oxidation, acyl-CoA synthesis	K01897
Mari_MAXAC.061	Ca. Opimibacter skivensis	midas_g_17, midas_s_17	M00086	beta-Oxidation, acyl-CoA synthesis	K01897
Hade_BAT3C.141	Ca. Defluviibacterium haderslevense	midas_g_65, midas_s_65	M00086	beta-Oxidation, acyl-CoA synthesis	K01897
AalW_BAT3C.64	Ca. Brachybacter algidus	OLB8, midas_s_29	M00086	beta-Oxidation, acyl-CoA synthesis	K01897
Hade_MAXAC.112	Ca. Vicinibacter affinis	midas_g_65, midas_s_177	M00086	beta-Oxidation, acyl-CoA synthesis	K01897
OdNW_MAXAC.016	Ca. Brachybacter algidus	OLB8, midas_s_29	M00086	beta-Oxidation, acyl-CoA synthesis	K01897
Hjor_BAT3C.56	Ca. Opimibacter iunctus	midas_g_17, midas_s_17	M00086	beta-Oxidation, acyl-CoA synthesis	K01897
Lyne_MAXAC.097	Ca. Vicinibacter affinis	midas_g_65, midas_s_177	M00086	beta-Oxidation, acyl-CoA synthesis	K01897
Vibo_MAXAC.073	Ca. Defluviibacterium haderslevense	midas_g_65, midas_s_65	M00086	beta-Oxidation, acyl-CoA synthesis	K01897
Hjor_MAXAC.008	Ca. Brachybacter algidus	OLB8, midas_s_29	M00086	beta-Oxidation, acyl-CoA synthesis	K01897
Ega_MAXAC.016	Ca. Brachybacter algidus	OLB8, midas_s_29	M00086	beta-Oxidation, acyl-CoA synthesis	K01897
EsbE_MAXAC.073	Ca. Defluviibacterium haderslevense	midas_g_65, midas_s_65	M00086	beta-Oxidation, acyl-CoA synthesis	K01897
Ejby_BATAC.240	Ca. Parvibacillus calidus	OLB8, midas_s_3279	M00086	beta-Oxidation, acyl-CoA synthesis	K01897
Hirt_MAXAC.013	Ca. Brachybacter algidus	OLB8, midas_s_29	M00086	beta-Oxidation, acyl-CoA synthesis	K01897
Rand_BAT3C.136	Ca. Brachybacter algidus	OLB8, midas_s_29	M00086	beta-Oxidation, acyl-CoA synthesis	K01897
Rand_MAXAC.091	Ca. Vicinibacter affinis	midas_g_65, midas_s_177	M00086	beta-Oxidation, acyl-CoA synthesis	K01897
Aved_BATAC.266	Ca. Defluviibacterium haderslevense	midas_g_65, midas_s_65	M00086	beta-Oxidation, acyl-CoA synthesis	K01897
Vibo_BATAC.233	Ca. Brachybacter algidus	OLB8, midas_s_29	M00086	beta-Oxidation, acyl-CoA synthesis	K01897
OdNE_BATAC.381_sub	Ca. Brachybacter algidus	OLB8, midas_s_29	M00086	beta-Oxidation, acyl-CoA synthesis	K01897
AalW_MAXAC.123	Ca. Vicinibacter affinis	midas_g_65, midas_s_177	M00086	beta-Oxidation, acyl-CoA synthesis	K01897
Aved_MAXAC.112	Ca. Vicinibacter affinis	midas_g_65, midas_s_177	M00086	beta-Oxidation, acyl-CoA synthesis	K01897
Ribe_BAT3C.373	Ca. Defluviibacterium haderslevense	midas_g_65, midas_s_65	M00086	beta-Oxidation, acyl-CoA synthesis	K01897
Hade_MAXAC.021	Ca. Brachybacter algidus	OLB8, midas_s_29	M00086	beta-Oxidation, acyl-CoA synthesis	K01897
Ega_BAT3C.215	Ca. Defluviibacterium haderslevense	midas_g_65, midas_s_65	M00086	beta-Oxidation, acyl-CoA synthesis	K01897
EsbW_MAXAC.074	Ca. Vicinibacter affinis	midas_g_65, midas_s_177	M00086	beta-Oxidation, acyl-CoA synthesis	K01897
Mari_MAXAC.015	Ca. Brachybacter algidus	OLB8, midas_s_29	M00086	beta-Oxidation, acyl-CoA synthesis	K01897
Ejby_BAT3C.142_sub	Ca. Vicinibacter affinis	midas_g_65, midas_s_177	M00086	beta-Oxidation, acyl-CoA synthesis	K01897
AalE_BAT3C.229	Ca. Vicinibacter affinis	midas_g_65, midas_s_177	M00086	beta-Oxidation, acyl-CoA synthesis	K01897
Fred_BAT3C.331	Ca. Vicinibacter proximus	midas_g_65, midas_s_177	M00086	beta-Oxidation, acyl-CoA synthesis	K01897
AalE_MAXAC.020	Ca. Brachybacter algidus	OLB8, midas_s_29	M00336	Twin-arginine translocation (Tat) system	K03116,K03118
Mari_MAXAC.061	Ca. Opimibacter skivensis	midas_g_17, midas_s_17	M00336	Twin-arginine translocation (Tat) system	K03116,K03118
Hade_BAT3C.141	Ca. Defluviibacterium haderslevense	midas_g_65, midas_s_65	M00336	Twin-arginine translocation (Tat) system	K03116,K03118
AalW_BAT3C.64	Ca. Brachybacter algidus	OLB8, midas_s_29	M00336	Twin-arginine translocation (Tat) system	K03116,K03118
Hade_MAXAC.112	Ca. Vicinibacter affinis	midas_g_65, midas_s_177	M00336	Twin-arginine translocation (Tat) system	K03116,K03118
OdNW_MAXAC.016	Ca. Brachybacter algidus	OLB8, midas_s_29	M00336	Twin-arginine translocation (Tat) system	K03116,K03118
Hjor_BAT3C.56	Ca. Opimibacter iunctus	midas_g_17, midas_s_17	M00336	Twin-arginine translocation (Tat) system	K03116,K03118
Lyne_MAXAC.097	Ca. Vicinibacter affinis	midas_g_65, midas_s_177	M00336	Twin-arginine translocation (Tat) system	K03116,K03118
Vibo_MAXAC.073	Ca. Defluviibacterium haderslevense	midas_g_65, midas_s_65	M00336	Twin-arginine translocation (Tat) system	K03116,K03118
Hjor_MAXAC.008	Ca. Brachybacter algidus	OLB8, midas_s_29	M00336	Twin-arginine translocation (Tat) system	K03116,K03118
Ega_MAXAC.016	Ca. Brachybacter algidus	OLB8, midas_s_29	M00336	Twin-arginine translocation (Tat) system	K03116,K03118
EsbE_MAXAC.073	Ca. Defluviibacterium haderslevense	midas_g_65, midas_s_65	M00336	Twin-arginine translocation (Tat) system	K03116,K03118
Ejby_BATAC.240	Ca. Parvibacillus calidus	OLB8, midas_s_3279	M00336	Twin-arginine translocation (Tat) system	K03116,K03118
Hirt_MAXAC.013	Ca. Brachybacter algidus	OLB8, midas_s_29	M00336	Twin-arginine translocation (Tat) system	K03116,K03118
Rand_BAT3C.136	Ca. Brachybacter algidus	OLB8, midas_s_29	M00336	Twin-arginine translocation (Tat) system	K03116,K03118
Rand_MAXAC.091	Ca. Vicinibacter affinis	midas_g_65, midas_s_177	M00336	Twin-arginine translocation (Tat) system	K03116,K03118
Aved_BATAC.266	Ca. Defluviibacterium haderslevense	midas_g_65, midas_s_65	M00336	Twin-arginine translocation (Tat) system	K03116,K03118
Vibo_BATAC.233	Ca. Brachybacter algidus	OLB8, midas_s_29	M00336	Twin-arginine translocation (Tat) system	K03116,K03118
AalW_MAXAC.123	Ca. Vicinibacter affinis	midas_g_65, midas_s_177	M00336	Twin-arginine translocation (Tat) system	K03116,K03118
Ribe_BAT3C.373	Ca. Defluviibacterium haderslevense	midas_g_65, midas_s_65	M00336	Twin-arginine translocation (Tat) system	K03116,K03118
Hade_MAXAC.021	Ca. Brachybacter algidus	OLB8, midas_s_29	M00336	Twin-arginine translocation (Tat) system	K03116,K03118
EsbW_MAXAC.074	Ca. Vicinibacter affinis	midas_g_65, midas_s_177	M00336	Twin-arginine translocation (Tat) system	K03116,K03118
Mari_MAXAC.015	Ca. Brachybacter algidus	OLB8, midas_s_29	M00336	Twin-arginine translocation (Tat) system	K03116,K03118
Ejby_BAT3C.142_sub	Ca. Vicinibacter affinis	midas_g_65, midas_s_177	M00336	Twin-arginine translocation (Tat) system	K03116,K03118
AalE_BAT3C.229	Ca. Vicinibacter affinis	midas_g_65, midas_s_177	M00336	Twin-arginine translocation (Tat) system	K03116,K03118
Fred_BAT3C.331	Ca. Vicinibacter proximus	midas_g_65, midas_s_177	M00336	Twin-arginine translocation (Tat) system	K03116,K03118
Mari_MAXAC.061	Ca. Opimibacter skivensis	midas_g_17, midas_s_17	M00335	Sec (secretion) system	K12257,K03073,K03075,K03076,K03210,K03217,K03070,K03110
Hjor_MAXAC.008	Ca. Brachybacter algidus	OLB8, midas_s_29	M00335	Sec (secretion) system	K12257,K03073,K03075,K03076,K03210,K03217,K03070,K03110
Ega_MAXAC.016	Ca. Brachybacter algidus	OLB8, midas_s_29	M00335	Sec (secretion) system	K12257,K03073,K03075,K03076,K03210,K03217,K03070,K03110
Rand_BAT3C.136	Ca. Brachybacter algidus	OLB8, midas_s_29	M00335	Sec (secretion) system	K12257,K03073,K03075,K03076,K03210,K03217,K03070,K03110
Vibo_BATAC.233	Ca. Brachybacter algidus	OLB8, midas_s_29	M00335	Sec (secretion) system	K12257,K03073,K03075,K03076,K03210,K03217,K03070,K03110
OdNE_BATAC.381_sub	Ca. Brachybacter algidus	OLB8, midas_s_29	M00335	Sec (secretion) system	K12257,K03073,K03075,K03076,K03210,K03217,K03070,K03110
Ribe_MAXAC.069	Ca. Vicinibacter affinis	midas_g_65, midas_s_177	M00338	Cysteine biosynthesis, homocysteine + serine => cysteine	K01697,K01758
Mari_MAXAC.061	Ca. Opimibacter skivensis	midas_g_17, midas_s_17	M00338	Cysteine biosynthesis, homocysteine + serine => cysteine	K01697,K01758
Hade_BAT3C.141	Ca. Defluviibacterium haderslevense	midas_g_65, midas_s_65	M00338	Cysteine biosynthesis, homocysteine + serine => cysteine	K01697,K01758
Hade_MAXAC.112	Ca. Vicinibacter affinis	midas_g_65, midas_s_177	M00338	Cysteine biosynthesis, homocysteine + serine => cysteine	K01697,K01758
Hjor_BAT3C.56	Ca. Opimibacter iunctus	midas_g_17, midas_s_17	M00338	Cysteine biosynthesis, homocysteine + serine => cysteine	K01697,K01758
Lyne_MAXAC.097	Ca. Vicinibacter affinis	midas_g_65, midas_s_177	M00338	Cysteine biosynthesis, homocysteine + serine => cysteine	K01697,K01758
Vibo_MAXAC.073	Ca. Defluviibacterium haderslevense	midas_g_65, midas_s_65	M00338	Cysteine biosynthesis, homocysteine + serine => cysteine	K01697,K01758
EsbE_MAXAC.073	Ca. Defluviibacterium haderslevense	midas_g_65, midas_s_65	M00338	Cysteine biosynthesis, homocysteine + serine => cysteine	K01697,K01758
Rand_MAXAC.091	Ca. Vicinibacter affinis	midas_g_65, midas_s_177	M00338	Cysteine biosynthesis, homocysteine + serine => cysteine	K01697,K01758
Aved_BATAC.266	Ca. Defluviibacterium haderslevense	midas_g_65, midas_s_65	M00338	Cysteine biosynthesis, homocysteine + serine => cysteine	K01697,K01758
AalW_MAXAC.123	Ca. Vicinibacter affinis	midas_g_65, midas_s_177	M00338	Cysteine biosynthesis, homocysteine + serine => cysteine	K01697,K01758
Aved_MAXAC.112	Ca. Vicinibacter affinis	midas_g_65, midas_s_177	M00338	Cysteine biosynthesis, homocysteine + serine => cysteine	K01697,K01758
Ribe_BAT3C.373	Ca. Defluviibacterium haderslevense	midas_g_65, midas_s_65	M00338	Cysteine biosynthesis, homocysteine + serine => cysteine	K01697,K01758
Ega_BAT3C.215	Ca. Defluviibacterium haderslevense	midas_g_65, midas_s_65	M00338	Cysteine biosynthesis, homocysteine + serine => cysteine	K01697,K01758
EsbW_MAXAC.074	Ca. Vicinibacter affinis	midas_g_65, midas_s_177	M00338	Cysteine biosynthesis, homocysteine + serine => cysteine	K01697,K01758
Ejby_BAT3C.142_sub	Ca. Vicinibacter affinis	midas_g_65, midas_s_177	M00338	Cysteine biosynthesis, homocysteine + serine => cysteine	K01697,K01758
AalE_BAT3C.229	Ca. Vicinibacter affinis	midas_g_65, midas_s_177	M00338	Cysteine biosynthesis, homocysteine + serine => cysteine	K01697,K01758
Hade_BAT3C.141	Ca. Defluviibacterium haderslevense	midas_g_65, midas_s_65	M00237	Branched-chain amino acid transport system	K01999,K01997,K01998,K01995,K01996
AalE_MAXAC.020	Ca. Brachybacter algidus	OLB8, midas_s_29	M00527	Lysine biosynthesis, DAP aminotransferase pathway, aspartate => lysine	K00928,K12524,K00133,K01714,K00215,K10206,K01778,K01586
AalW_BAT3C.64	Ca. Brachybacter algidus	OLB8, midas_s_29	M00527	Lysine biosynthesis, DAP aminotransferase pathway, aspartate => lysine	K00928,K12524,K00133,K01714,K00215,K10206,K01778,K01586
Hjor_MAXAC.008	Ca. Brachybacter algidus	OLB8, midas_s_29	M00527	Lysine biosynthesis, DAP aminotransferase pathway, aspartate => lysine	K00928,K12524,K00133,K01714,K00215,K10206,K01778,K01586
Ega_MAXAC.016	Ca. Brachybacter algidus	OLB8, midas_s_29	M00527	Lysine biosynthesis, DAP aminotransferase pathway, aspartate => lysine	K00928,K12524,K00133,K01714,K00215,K10206,K01778,K01586
Ejby_BATAC.240	Ca. Parvibacillus calidus	OLB8, midas_s_3279	M00527	Lysine biosynthesis, DAP aminotransferase pathway, aspartate => lysine	K00928,K12524,K00133,K01714,K00215,K10206,K01778,K01586
Hirt_MAXAC.013	Ca. Brachybacter algidus	OLB8, midas_s_29	M00527	Lysine biosynthesis, DAP aminotransferase pathway, aspartate => lysine	K00928,K12524,K00133,K01714,K00215,K10206,K01778,K01586
Rand_BAT3C.136	Ca. Brachybacter algidus	OLB8, midas_s_29	M00527	Lysine biosynthesis, DAP aminotransferase pathway, aspartate => lysine	K00928,K12524,K00133,K01714,K00215,K10206,K01778,K01586
Hade_MAXAC.021	Ca. Brachybacter algidus	OLB8, midas_s_29	M00527	Lysine biosynthesis, DAP aminotransferase pathway, aspartate => lysine	K00928,K12524,K00133,K01714,K00215,K10206,K01778,K01586
AalW_BAT3C.64	Ca. Brachybacter algidus	OLB8, midas_s_29	M00647	Multidrug resistance, efflux pump AcrAB-TolC/SmeDEF	K18325,K03585,K18138,K12340
Ega_MAXAC.016	Ca. Brachybacter algidus	OLB8, midas_s_29	M00647	Multidrug resistance, efflux pump AcrAB-TolC/SmeDEF	K18325,K03585,K18138,K12340
Hirt_MAXAC.013	Ca. Brachybacter algidus	OLB8, midas_s_29	M00647	Multidrug resistance, efflux pump AcrAB-TolC/SmeDEF	K18325,K03585,K18138,K12340
Vibo_BATAC.233	Ca. Brachybacter algidus	OLB8, midas_s_29	M00647	Multidrug resistance, efflux pump AcrAB-TolC/SmeDEF	K18325,K03585,K18138,K12340
Skiv_BAT3C.266	Ca. Opimibacter skivensis	midas_g_17, midas_s_17	M00169	CAM (Crassulacean acid metabolism), light	K00029,K01006
Mari_MAXAC.061	Ca. Opimibacter skivensis	midas_g_17, midas_s_17	M00169	CAM (Crassulacean acid metabolism), light	K00029,K01006
Hjor_BAT3C.56	Ca. Opimibacter iunctus	midas_g_17, midas_s_17	M00169	CAM (Crassulacean acid metabolism), light	K00029,K01006
Skiv_BAT3C.266	Ca. Opimibacter skivensis	midas_g_17, midas_s_17	M00049	Adenine ribonucleotide biosynthesis, IMP => ADP,ATP	K01939,K01756,K00939,K00940,K00873
AalE_MAXAC.020	Ca. Brachybacter algidus	OLB8, midas_s_29	M00049	Adenine ribonucleotide biosynthesis, IMP => ADP,ATP	K01939,K01756,K00939,K00940,K00873
Ribe_MAXAC.069	Ca. Vicinibacter affinis	midas_g_65, midas_s_177	M00049	Adenine ribonucleotide biosynthesis, IMP => ADP,ATP	K01939,K01756,K00939,K00940,K00873
Mari_MAXAC.061	Ca. Opimibacter skivensis	midas_g_17, midas_s_17	M00049	Adenine ribonucleotide biosynthesis, IMP => ADP,ATP	K01939,K01756,K00939,K00940,K00873
Hade_BAT3C.141	Ca. Defluviibacterium haderslevense	midas_g_65, midas_s_65	M00049	Adenine ribonucleotide biosynthesis, IMP => ADP,ATP	K01939,K01756,K00939,K00940,K00873
AalW_BAT3C.64	Ca. Brachybacter algidus	OLB8, midas_s_29	M00049	Adenine ribonucleotide biosynthesis, IMP => ADP,ATP	K01939,K01756,K00939,K00940,K00873
Hade_MAXAC.112	Ca. Vicinibacter affinis	midas_g_65, midas_s_177	M00049	Adenine ribonucleotide biosynthesis, IMP => ADP,ATP	K01939,K01756,K00939,K00940,K00873
OdNW_MAXAC.016	Ca. Brachybacter algidus	OLB8, midas_s_29	M00049	Adenine ribonucleotide biosynthesis, IMP => ADP,ATP	K01939,K01756,K00939,K00940,K00873
Hjor_BAT3C.56	Ca. Opimibacter iunctus	midas_g_17, midas_s_17	M00049	Adenine ribonucleotide biosynthesis, IMP => ADP,ATP	K01939,K01756,K00939,K00940,K00873
Hjor_MAXAC.008	Ca. Brachybacter algidus	OLB8, midas_s_29	M00049	Adenine ribonucleotide biosynthesis, IMP => ADP,ATP	K01939,K01756,K00939,K00940,K00873
EsbE_MAXAC.073	Ca. Defluviibacterium haderslevense	midas_g_65, midas_s_65	M00049	Adenine ribonucleotide biosynthesis, IMP => ADP,ATP	K01939,K01756,K00939,K00940,K00873
Ejby_BATAC.240	Ca. Parvibacillus calidus	OLB8, midas_s_3279	M00049	Adenine ribonucleotide biosynthesis, IMP => ADP,ATP	K01939,K01756,K00939,K00940,K00873
Hirt_MAXAC.013	Ca. Brachybacter algidus	OLB8, midas_s_29	M00049	Adenine ribonucleotide biosynthesis, IMP => ADP,ATP	K01939,K01756,K00939,K00940,K00873
Rand_BAT3C.136	Ca. Brachybacter algidus	OLB8, midas_s_29	M00049	Adenine ribonucleotide biosynthesis, IMP => ADP,ATP	K01939,K01756,K00939,K00940,K00873
Rand_MAXAC.091	Ca. Vicinibacter affinis	midas_g_65, midas_s_177	M00049	Adenine ribonucleotide biosynthesis, IMP => ADP,ATP	K01939,K01756,K00939,K00940,K00873
Aved_BATAC.266	Ca. Defluviibacterium haderslevense	midas_g_65, midas_s_65	M00049	Adenine ribonucleotide biosynthesis, IMP => ADP,ATP	K01939,K01756,K00939,K00940,K00873
Vibo_BATAC.233	Ca. Brachybacter algidus	OLB8, midas_s_29	M00049	Adenine ribonucleotide biosynthesis, IMP => ADP,ATP	K01939,K01756,K00939,K00940,K00873
AalW_MAXAC.123	Ca. Vicinibacter affinis	midas_g_65, midas_s_177	M00049	Adenine ribonucleotide biosynthesis, IMP => ADP,ATP	K01939,K01756,K00939,K00940,K00873
Ribe_BAT3C.373	Ca. Defluviibacterium haderslevense	midas_g_65, midas_s_65	M00049	Adenine ribonucleotide biosynthesis, IMP => ADP,ATP	K01939,K01756,K00939,K00940,K00873
Hade_MAXAC.021	Ca. Brachybacter algidus	OLB8, midas_s_29	M00049	Adenine ribonucleotide biosynthesis, IMP => ADP,ATP	K01939,K01756,K00939,K00940,K00873
Ega_BAT3C.215	Ca. Defluviibacterium haderslevense	midas_g_65, midas_s_65	M00049	Adenine ribonucleotide biosynthesis, IMP => ADP,ATP	K01939,K01756,K00939,K00940,K00873
EsbW_MAXAC.074	Ca. Vicinibacter affinis	midas_g_65, midas_s_177	M00049	Adenine ribonucleotide biosynthesis, IMP => ADP,ATP	K01939,K01756,K00939,K00940,K00873
Mari_MAXAC.015	Ca. Brachybacter algidus	OLB8, midas_s_29	M00049	Adenine ribonucleotide biosynthesis, IMP => ADP,ATP	K01939,K01756,K00939,K00940,K00873
Ejby_BAT3C.142_sub	Ca. Vicinibacter affinis	midas_g_65, midas_s_177	M00049	Adenine ribonucleotide biosynthesis, IMP => ADP,ATP	K01939,K01756,K00939,K00940,K00873
AalE_BAT3C.229	Ca. Vicinibacter affinis	midas_g_65, midas_s_177	M00049	Adenine ribonucleotide biosynthesis, IMP => ADP,ATP	K01939,K01756,K00939,K00940,K00873
Fred_BAT3C.331	Ca. Vicinibacter proximus	midas_g_65, midas_s_177	M00049	Adenine ribonucleotide biosynthesis, IMP => ADP,ATP	K01939,K01756,K00939,K00940,K00873
Skiv_BAT3C.266	Ca. Opimibacter skivensis	midas_g_17, midas_s_17	M00048	Inosine monophosphate biosynthesis, PRPP + glutamine => IMP	K00764,K01945,K11175,K01952,K01933,K01923,K01756,K00602
Ribe_MAXAC.069	Ca. Vicinibacter affinis	midas_g_65, midas_s_177	M00048	Inosine monophosphate biosynthesis, PRPP + glutamine => IMP	K00764,K01945,K11175,K01952,K01933,K01923,K01756,K00602
Mari_MAXAC.061	Ca. Opimibacter skivensis	midas_g_17, midas_s_17	M00048	Inosine monophosphate biosynthesis, PRPP + glutamine => IMP	K00764,K01945,K11175,K01952,K01933,K01923,K01756,K00602
Hade_BAT3C.141	Ca. Defluviibacterium haderslevense	midas_g_65, midas_s_65	M00048	Inosine monophosphate biosynthesis, PRPP + glutamine => IMP	K00764,K01945,K11175,K01952,K01933,K01923,K01756,K00602
AalW_BAT3C.64	Ca. Brachybacter algidus	OLB8, midas_s_29	M00048	Inosine monophosphate biosynthesis, PRPP + glutamine => IMP	K00764,K01945,K11175,K01952,K01933,K01923,K01756,K00602
Hade_MAXAC.112	Ca. Vicinibacter affinis	midas_g_65, midas_s_177	M00048	Inosine monophosphate biosynthesis, PRPP + glutamine => IMP	K00764,K01945,K11175,K01952,K01933,K01923,K01756,K00602
Hjor_BAT3C.56	Ca. Opimibacter iunctus	midas_g_17, midas_s_17	M00048	Inosine monophosphate biosynthesis, PRPP + glutamine => IMP	K00764,K01945,K11175,K01952,K01933,K01923,K01756,K00602
Lyne_MAXAC.097	Ca. Vicinibacter affinis	midas_g_65, midas_s_177	M00048	Inosine monophosphate biosynthesis, PRPP + glutamine => IMP	K00764,K01945,K11175,K01952,K01933,K01923,K01756,K00602
Hjor_MAXAC.008	Ca. Brachybacter algidus	OLB8, midas_s_29	M00048	Inosine monophosphate biosynthesis, PRPP + glutamine => IMP	K00764,K01945,K11175,K01952,K01933,K01923,K01756,K00602
Ejby_BATAC.240	Ca. Parvibacillus calidus	OLB8, midas_s_3279	M00048	Inosine monophosphate biosynthesis, PRPP + glutamine => IMP	K00764,K01945,K11175,K01952,K01933,K01923,K01756,K00602
Hirt_MAXAC.013	Ca. Brachybacter algidus	OLB8, midas_s_29	M00048	Inosine monophosphate biosynthesis, PRPP + glutamine => IMP	K00764,K01945,K11175,K01952,K01933,K01923,K01756,K00602
Rand_BAT3C.136	Ca. Brachybacter algidus	OLB8, midas_s_29	M00048	Inosine monophosphate biosynthesis, PRPP + glutamine => IMP	K00764,K01945,K11175,K01952,K01933,K01923,K01756,K00602
Rand_MAXAC.091	Ca. Vicinibacter affinis	midas_g_65, midas_s_177	M00048	Inosine monophosphate biosynthesis, PRPP + glutamine => IMP	K00764,K01945,K11175,K01952,K01933,K01923,K01756,K00602
Aved_BATAC.266	Ca. Defluviibacterium haderslevense	midas_g_65, midas_s_65	M00048	Inosine monophosphate biosynthesis, PRPP + glutamine => IMP	K00764,K01945,K11175,K01952,K01933,K01923,K01756,K00602
Vibo_BATAC.233	Ca. Brachybacter algidus	OLB8, midas_s_29	M00048	Inosine monophosphate biosynthesis, PRPP + glutamine => IMP	K00764,K01945,K11175,K01952,K01933,K01923,K01756,K00602
OdNE_BATAC.381_sub	Ca. Brachybacter algidus	OLB8, midas_s_29	M00048	Inosine monophosphate biosynthesis, PRPP + glutamine => IMP	K00764,K01945,K11175,K01952,K01933,K01923,K01756,K00602
AalW_MAXAC.123	Ca. Vicinibacter affinis	midas_g_65, midas_s_177	M00048	Inosine monophosphate biosynthesis, PRPP + glutamine => IMP	K00764,K01945,K11175,K01952,K01933,K01923,K01756,K00602
Ribe_BAT3C.373	Ca. Defluviibacterium haderslevense	midas_g_65, midas_s_65	M00048	Inosine monophosphate biosynthesis, PRPP + glutamine => IMP	K00764,K01945,K11175,K01952,K01933,K01923,K01756,K00602
Hade_MAXAC.021	Ca. Brachybacter algidus	OLB8, midas_s_29	M00048	Inosine monophosphate biosynthesis, PRPP + glutamine => IMP	K00764,K01945,K11175,K01952,K01933,K01923,K01756,K00602
Ega_BAT3C.215	Ca. Defluviibacterium haderslevense	midas_g_65, midas_s_65	M00048	Inosine monophosphate biosynthesis, PRPP + glutamine => IMP	K00764,K01945,K11175,K01952,K01933,K01923,K01756,K00602
EsbW_MAXAC.074	Ca. Vicinibacter affinis	midas_g_65, midas_s_177	M00048	Inosine monophosphate biosynthesis, PRPP + glutamine => IMP	K00764,K01945,K11175,K01952,K01933,K01923,K01756,K00602
Ejby_BAT3C.142_sub	Ca. Vicinibacter affinis	midas_g_65, midas_s_177	M00048	Inosine monophosphate biosynthesis, PRPP + glutamine => IMP	K00764,K01945,K11175,K01952,K01933,K01923,K01756,K00602
AalE_BAT3C.229	Ca. Vicinibacter affinis	midas_g_65, midas_s_177	M00048	Inosine monophosphate biosynthesis, PRPP + glutamine => IMP	K00764,K01945,K11175,K01952,K01933,K01923,K01756,K00602
Fred_BAT3C.331	Ca. Vicinibacter proximus	midas_g_65, midas_s_177	M00048	Inosine monophosphate biosynthesis, PRPP + glutamine => IMP	K00764,K01945,K11175,K01952,K01933,K01923,K01756,K00602
AalE_MAXAC.020	Ca. Brachybacter algidus	OLB8, midas_s_29	M00046	Pyrimidine degradation, uracil => beta-alanine, thymine => 3-aminoisobutanoate	K17722,K17723,K01464,K01431
AalW_BAT3C.64	Ca. Brachybacter algidus	OLB8, midas_s_29	M00046	Pyrimidine degradation, uracil => beta-alanine, thymine => 3-aminoisobutanoate	K17722,K17723,K01464,K01431
Hjor_MAXAC.008	Ca. Brachybacter algidus	OLB8, midas_s_29	M00046	Pyrimidine degradation, uracil => beta-alanine, thymine => 3-aminoisobutanoate	K17722,K17723,K01464,K01431
Ega_MAXAC.016	Ca. Brachybacter algidus	OLB8, midas_s_29	M00046	Pyrimidine degradation, uracil => beta-alanine, thymine => 3-aminoisobutanoate	K17722,K17723,K01464,K01431
Hirt_MAXAC.013	Ca. Brachybacter algidus	OLB8, midas_s_29	M00046	Pyrimidine degradation, uracil => beta-alanine, thymine => 3-aminoisobutanoate	K17722,K17723,K01464,K01431
Rand_BAT3C.136	Ca. Brachybacter algidus	OLB8, midas_s_29	M00046	Pyrimidine degradation, uracil => beta-alanine, thymine => 3-aminoisobutanoate	K17722,K17723,K01464,K01431
Vibo_BATAC.233	Ca. Brachybacter algidus	OLB8, midas_s_29	M00046	Pyrimidine degradation, uracil => beta-alanine, thymine => 3-aminoisobutanoate	K17722,K17723,K01464,K01431
OdNE_BATAC.381_sub	Ca. Brachybacter algidus	OLB8, midas_s_29	M00046	Pyrimidine degradation, uracil => beta-alanine, thymine => 3-aminoisobutanoate	K17722,K17723,K01464,K01431
Mari_MAXAC.015	Ca. Brachybacter algidus	OLB8, midas_s_29	M00046	Pyrimidine degradation, uracil => beta-alanine, thymine => 3-aminoisobutanoate	K17722,K17723,K01464,K01431
Skiv_BAT3C.266	Ca. Opimibacter skivensis	midas_g_17, midas_s_17	M00260	DNA polymerase III complex, bacteria	K02337,K02342,K02338,K02340,K02341,K02343
AalE_MAXAC.020	Ca. Brachybacter algidus	OLB8, midas_s_29	M00260	DNA polymerase III complex, bacteria	K02337,K02342,K02338,K02340,K02341,K02343
Ribe_MAXAC.069	Ca. Vicinibacter affinis	midas_g_65, midas_s_177	M00260	DNA polymerase III complex, bacteria	K02337,K02342,K02338,K02340,K02341,K02343
Mari_MAXAC.061	Ca. Opimibacter skivensis	midas_g_17, midas_s_17	M00260	DNA polymerase III complex, bacteria	K02337,K02342,K02338,K02340,K02341,K02343
Hade_BAT3C.141	Ca. Defluviibacterium haderslevense	midas_g_65, midas_s_65	M00260	DNA polymerase III complex, bacteria	K02337,K02342,K02338,K02340,K02341,K02343
AalW_BAT3C.64	Ca. Brachybacter algidus	OLB8, midas_s_29	M00260	DNA polymerase III complex, bacteria	K02337,K02342,K02338,K02340,K02341,K02343
OdNW_MAXAC.016	Ca. Brachybacter algidus	OLB8, midas_s_29	M00260	DNA polymerase III complex, bacteria	K02337,K02342,K02338,K02340,K02341,K02343
Lyne_MAXAC.097	Ca. Vicinibacter affinis	midas_g_65, midas_s_177	M00260	DNA polymerase III complex, bacteria	K02337,K02342,K02338,K02340,K02341,K02343
Vibo_MAXAC.073	Ca. Defluviibacterium haderslevense	midas_g_65, midas_s_65	M00260	DNA polymerase III complex, bacteria	K02337,K02342,K02338,K02340,K02341,K02343
Hjor_MAXAC.008	Ca. Brachybacter algidus	OLB8, midas_s_29	M00260	DNA polymerase III complex, bacteria	K02337,K02342,K02338,K02340,K02341,K02343
Ega_MAXAC.016	Ca. Brachybacter algidus	OLB8, midas_s_29	M00260	DNA polymerase III complex, bacteria	K02337,K02342,K02338,K02340,K02341,K02343
EsbE_MAXAC.073	Ca. Defluviibacterium haderslevense	midas_g_65, midas_s_65	M00260	DNA polymerase III complex, bacteria	K02337,K02342,K02338,K02340,K02341,K02343
Ejby_BATAC.240	Ca. Parvibacillus calidus	OLB8, midas_s_3279	M00260	DNA polymerase III complex, bacteria	K02337,K02342,K02338,K02340,K02341,K02343
Rand_BAT3C.136	Ca. Brachybacter algidus	OLB8, midas_s_29	M00260	DNA polymerase III complex, bacteria	K02337,K02342,K02338,K02340,K02341,K02343
Rand_MAXAC.091	Ca. Vicinibacter affinis	midas_g_65, midas_s_177	M00260	DNA polymerase III complex, bacteria	K02337,K02342,K02338,K02340,K02341,K02343
Aved_BATAC.266	Ca. Defluviibacterium haderslevense	midas_g_65, midas_s_65	M00260	DNA polymerase III complex, bacteria	K02337,K02342,K02338,K02340,K02341,K02343
Vibo_BATAC.233	Ca. Brachybacter algidus	OLB8, midas_s_29	M00260	DNA polymerase III complex, bacteria	K02337,K02342,K02338,K02340,K02341,K02343
OdNE_BATAC.381_sub	Ca. Brachybacter algidus	OLB8, midas_s_29	M00260	DNA polymerase III complex, bacteria	K02337,K02342,K02338,K02340,K02341,K02343
Aved_MAXAC.112	Ca. Vicinibacter affinis	midas_g_65, midas_s_177	M00260	DNA polymerase III complex, bacteria	K02337,K02342,K02338,K02340,K02341,K02343
Ega_BAT3C.215	Ca. Defluviibacterium haderslevense	midas_g_65, midas_s_65	M00260	DNA polymerase III complex, bacteria	K02337,K02342,K02338,K02340,K02341,K02343
EsbW_MAXAC.074	Ca. Vicinibacter affinis	midas_g_65, midas_s_177	M00260	DNA polymerase III complex, bacteria	K02337,K02342,K02338,K02340,K02341,K02343
Mari_MAXAC.015	Ca. Brachybacter algidus	OLB8, midas_s_29	M00260	DNA polymerase III complex, bacteria	K02337,K02342,K02338,K02340,K02341,K02343
Ejby_BAT3C.142_sub	Ca. Vicinibacter affinis	midas_g_65, midas_s_177	M00260	DNA polymerase III complex, bacteria	K02337,K02342,K02338,K02340,K02341,K02343
Fred_BAT3C.331	Ca. Vicinibacter proximus	midas_g_65, midas_s_177	M00260	DNA polymerase III complex, bacteria	K02337,K02342,K02338,K02340,K02341,K02343
Skiv_BAT3C.266	Ca. Opimibacter skivensis	midas_g_17, midas_s_17	M00854	Glycogen biosynthesis, glucose-1P => glycogen/starch	K00975,K00703,K00700
AalE_MAXAC.020	Ca. Brachybacter algidus	OLB8, midas_s_29	M00854	Glycogen biosynthesis, glucose-1P => glycogen/starch	K00975,K00703,K00700
Mari_MAXAC.061	Ca. Opimibacter skivensis	midas_g_17, midas_s_17	M00854	Glycogen biosynthesis, glucose-1P => glycogen/starch	K00975,K00703,K00700
AalW_BAT3C.64	Ca. Brachybacter algidus	OLB8, midas_s_29	M00854	Glycogen biosynthesis, glucose-1P => glycogen/starch	K00975,K00703,K00700
Hjor_BAT3C.56	Ca. Opimibacter iunctus	midas_g_17, midas_s_17	M00854	Glycogen biosynthesis, glucose-1P => glycogen/starch	K00975,K00703,K00700
Hjor_MAXAC.008	Ca. Brachybacter algidus	OLB8, midas_s_29	M00854	Glycogen biosynthesis, glucose-1P => glycogen/starch	K00975,K00703,K00700
Ega_MAXAC.016	Ca. Brachybacter algidus	OLB8, midas_s_29	M00854	Glycogen biosynthesis, glucose-1P => glycogen/starch	K00975,K00703,K00700
Ejby_BATAC.240	Ca. Parvibacillus calidus	OLB8, midas_s_3279	M00854	Glycogen biosynthesis, glucose-1P => glycogen/starch	K00975,K00703,K00700
Hirt_MAXAC.013	Ca. Brachybacter algidus	OLB8, midas_s_29	M00854	Glycogen biosynthesis, glucose-1P => glycogen/starch	K00975,K00703,K00700
Rand_BAT3C.136	Ca. Brachybacter algidus	OLB8, midas_s_29	M00854	Glycogen biosynthesis, glucose-1P => glycogen/starch	K00975,K00703,K00700
Vibo_BATAC.233	Ca. Brachybacter algidus	OLB8, midas_s_29	M00854	Glycogen biosynthesis, glucose-1P => glycogen/starch	K00975,K00703,K00700
Hade_MAXAC.021	Ca. Brachybacter algidus	OLB8, midas_s_29	M00854	Glycogen biosynthesis, glucose-1P => glycogen/starch	K00975,K00703,K00700
Skiv_BAT3C.266	Ca. Opimibacter skivensis	midas_g_17, midas_s_17	M00168	CAM (Crassulacean acid metabolism), dark	K01595,K00024
Mari_MAXAC.061	Ca. Opimibacter skivensis	midas_g_17, midas_s_17	M00168	CAM (Crassulacean acid metabolism), dark	K01595,K00024
AalW_BAT3C.64	Ca. Brachybacter algidus	OLB8, midas_s_29	M00168	CAM (Crassulacean acid metabolism), dark	K01595,K00024
OdNW_MAXAC.016	Ca. Brachybacter algidus	OLB8, midas_s_29	M00168	CAM (Crassulacean acid metabolism), dark	K01595,K00024
Hjor_BAT3C.56	Ca. Opimibacter iunctus	midas_g_17, midas_s_17	M00168	CAM (Crassulacean acid metabolism), dark	K01595,K00024
Hjor_MAXAC.008	Ca. Brachybacter algidus	OLB8, midas_s_29	M00168	CAM (Crassulacean acid metabolism), dark	K01595,K00024
Ega_MAXAC.016	Ca. Brachybacter algidus	OLB8, midas_s_29	M00168	CAM (Crassulacean acid metabolism), dark	K01595,K00024
Hirt_MAXAC.013	Ca. Brachybacter algidus	OLB8, midas_s_29	M00168	CAM (Crassulacean acid metabolism), dark	K01595,K00024
Rand_BAT3C.136	Ca. Brachybacter algidus	OLB8, midas_s_29	M00168	CAM (Crassulacean acid metabolism), dark	K01595,K00024
Vibo_BATAC.233	Ca. Brachybacter algidus	OLB8, midas_s_29	M00168	CAM (Crassulacean acid metabolism), dark	K01595,K00024
OdNE_BATAC.381_sub	Ca. Brachybacter algidus	OLB8, midas_s_29	M00168	CAM (Crassulacean acid metabolism), dark	K01595,K00024
Hade_MAXAC.021	Ca. Brachybacter algidus	OLB8, midas_s_29	M00168	CAM (Crassulacean acid metabolism), dark	K01595,K00024
Mari_MAXAC.015	Ca. Brachybacter algidus	OLB8, midas_s_29	M00168	CAM (Crassulacean acid metabolism), dark	K01595,K00024
AalE_MAXAC.020	Ca. Brachybacter algidus	OLB8, midas_s_29	M00001	Glycolysis (Embden-Meyerhof pathway), glucose => pyruvate	K00845,K00886,K01810,K00850,K01624,K01803,K00134,K00927,K15633,K01689,K00873
Mari_MAXAC.061	Ca. Opimibacter skivensis	midas_g_17, midas_s_17	M00001	Glycolysis (Embden-Meyerhof pathway), glucose => pyruvate	K00886,K15916,K00850,K16370,K01624,K11645,K01803,K00134,K00927,K15633,K01689,K00873
AalW_BAT3C.64	Ca. Brachybacter algidus	OLB8, midas_s_29	M00001	Glycolysis (Embden-Meyerhof pathway), glucose => pyruvate	K00845,K00886,K01810,K00850,K01624,K01803,K00134,K00927,K15633,K01689,K00873
Ejby_BATAC.240	Ca. Parvibacillus calidus	OLB8, midas_s_3279	M00001	Glycolysis (Embden-Meyerhof pathway), glucose => pyruvate	K00845,K00886,K01810,K00850,K01624,K01803,K00134,K00927,K15633,K01689,K00873
Hirt_MAXAC.013	Ca. Brachybacter algidus	OLB8, midas_s_29	M00001	Glycolysis (Embden-Meyerhof pathway), glucose => pyruvate	K00845,K00886,K01810,K00850,K01624,K01803,K00134,K00927,K15633,K01689,K00873
Rand_BAT3C.136	Ca. Brachybacter algidus	OLB8, midas_s_29	M00001	Glycolysis (Embden-Meyerhof pathway), glucose => pyruvate	K00845,K00886,K01810,K00850,K01624,K01803,K00134,K00927,K15633,K01689,K00873
Vibo_BATAC.233	Ca. Brachybacter algidus	OLB8, midas_s_29	M00001	Glycolysis (Embden-Meyerhof pathway), glucose => pyruvate	K00845,K00886,K01810,K00850,K01624,K01803,K00134,K00927,K15633,K01689,K00873
Ribe_MAXAC.069	Ca. Vicinibacter affinis	midas_g_65, midas_s_177	M00003	Gluconeogenesis, oxaloacetate => fructose-6P	K01610,K01689,K15633,K00927,K00134,K01803,K11645,K03841
Hade_BAT3C.141	Ca. Defluviibacterium haderslevense	midas_g_65, midas_s_65	M00003	Gluconeogenesis, oxaloacetate => fructose-6P	K01610,K01689,K15633,K00927,K00134,K01803,K11645,K03841
AalW_BAT3C.64	Ca. Brachybacter algidus	OLB8, midas_s_29	M00003	Gluconeogenesis, oxaloacetate => fructose-6P	K01610,K01689,K15633,K00927,K00134,K01803,K01624,K03841
Hade_MAXAC.112	Ca. Vicinibacter affinis	midas_g_65, midas_s_177	M00003	Gluconeogenesis, oxaloacetate => fructose-6P	K01610,K01689,K15633,K00927,K00134,K01803,K11645,K03841
Vibo_MAXAC.073	Ca. Defluviibacterium haderslevense	midas_g_65, midas_s_65	M00003	Gluconeogenesis, oxaloacetate => fructose-6P	K01610,K01689,K15633,K00927,K00134,K01803,K11645,K03841
EsbE_MAXAC.073	Ca. Defluviibacterium haderslevense	midas_g_65, midas_s_65	M00003	Gluconeogenesis, oxaloacetate => fructose-6P	K01610,K01689,K15633,K00927,K00134,K01803,K11645,K03841
Hirt_MAXAC.013	Ca. Brachybacter algidus	OLB8, midas_s_29	M00003	Gluconeogenesis, oxaloacetate => fructose-6P	K01610,K01689,K15633,K00927,K00134,K01803,K01624,K03841
Rand_BAT3C.136	Ca. Brachybacter algidus	OLB8, midas_s_29	M00003	Gluconeogenesis, oxaloacetate => fructose-6P	K01610,K01689,K15633,K00927,K00134,K01803,K01624,K03841
Rand_MAXAC.091	Ca. Vicinibacter affinis	midas_g_65, midas_s_177	M00003	Gluconeogenesis, oxaloacetate => fructose-6P	K01610,K01689,K15633,K00927,K00134,K01803,K11645,K03841
Vibo_BATAC.233	Ca. Brachybacter algidus	OLB8, midas_s_29	M00003	Gluconeogenesis, oxaloacetate => fructose-6P	K01610,K01689,K15633,K00927,K00134,K01803,K01624,K03841
AalW_MAXAC.123	Ca. Vicinibacter affinis	midas_g_65, midas_s_177	M00003	Gluconeogenesis, oxaloacetate => fructose-6P	K01610,K01689,K15633,K00927,K00134,K01803,K11645,K03841
Aved_MAXAC.112	Ca. Vicinibacter affinis	midas_g_65, midas_s_177	M00003	Gluconeogenesis, oxaloacetate => fructose-6P	K01610,K01689,K15633,K00927,K00134,K01803,K11645,K03841
Ega_BAT3C.215	Ca. Defluviibacterium haderslevense	midas_g_65, midas_s_65	M00003	Gluconeogenesis, oxaloacetate => fructose-6P	K01610,K01689,K15633,K00927,K00134,K01803,K11645,K03841
EsbW_MAXAC.074	Ca. Vicinibacter affinis	midas_g_65, midas_s_177	M00003	Gluconeogenesis, oxaloacetate => fructose-6P	K01610,K01689,K15633,K00927,K00134,K01803,K11645,K03841
Ejby_BAT3C.142_sub	Ca. Vicinibacter affinis	midas_g_65, midas_s_177	M00003	Gluconeogenesis, oxaloacetate => fructose-6P	K01610,K01689,K15633,K00927,K00134,K01803,K11645,K03841
Fred_BAT3C.331	Ca. Vicinibacter proximus	midas_g_65, midas_s_177	M00003	Gluconeogenesis, oxaloacetate => fructose-6P	K01610,K01689,K15633,K00927,K00134,K01803,K11645,K03841
AalE_MAXAC.020	Ca. Brachybacter algidus	OLB8, midas_s_29	M00002	Glycolysis, core module involving three-carbon compounds	K01803,K00134,K00927,K15633,K01689,K00873
Ribe_MAXAC.069	Ca. Vicinibacter affinis	midas_g_65, midas_s_177	M00002	Glycolysis, core module involving three-carbon compounds	K01803,K00134,K00927,K15633,K01689,K00873
Mari_MAXAC.061	Ca. Opimibacter skivensis	midas_g_17, midas_s_17	M00002	Glycolysis, core module involving three-carbon compounds	K01803,K00134,K00927,K15633,K01689,K00873
Hade_BAT3C.141	Ca. Defluviibacterium haderslevense	midas_g_65, midas_s_65	M00002	Glycolysis, core module involving three-carbon compounds	K01803,K00134,K00927,K15633,K01689,K00873
AalW_BAT3C.64	Ca. Brachybacter algidus	OLB8, midas_s_29	M00002	Glycolysis, core module involving three-carbon compounds	K01803,K00134,K00927,K15633,K01689,K00873
Hade_MAXAC.112	Ca. Vicinibacter affinis	midas_g_65, midas_s_177	M00002	Glycolysis, core module involving three-carbon compounds	K01803,K00134,K00927,K15633,K01689,K00873
OdNW_MAXAC.016	Ca. Brachybacter algidus	OLB8, midas_s_29	M00002	Glycolysis, core module involving three-carbon compounds	K01803,K00134,K00927,K15633,K01689,K00873
Lyne_MAXAC.097	Ca. Vicinibacter affinis	midas_g_65, midas_s_177	M00002	Glycolysis, core module involving three-carbon compounds	K01803,K00134,K00927,K15633,K01689,K00873
Vibo_MAXAC.073	Ca. Defluviibacterium haderslevense	midas_g_65, midas_s_65	M00002	Glycolysis, core module involving three-carbon compounds	K01803,K00134,K00927,K15633,K01689,K00873
EsbE_MAXAC.073	Ca. Defluviibacterium haderslevense	midas_g_65, midas_s_65	M00002	Glycolysis, core module involving three-carbon compounds	K01803,K00134,K00927,K15633,K01689,K00873
Ejby_BATAC.240	Ca. Parvibacillus calidus	OLB8, midas_s_3279	M00002	Glycolysis, core module involving three-carbon compounds	K01803,K00134,K00927,K15633,K01689,K00873
Hirt_MAXAC.013	Ca. Brachybacter algidus	OLB8, midas_s_29	M00002	Glycolysis, core module involving three-carbon compounds	K01803,K00134,K00927,K15633,K01689,K00873
Rand_BAT3C.136	Ca. Brachybacter algidus	OLB8, midas_s_29	M00002	Glycolysis, core module involving three-carbon compounds	K01803,K00134,K00927,K15633,K01689,K00873
Rand_MAXAC.091	Ca. Vicinibacter affinis	midas_g_65, midas_s_177	M00002	Glycolysis, core module involving three-carbon compounds	K01803,K00134,K00927,K15633,K01689,K00873
Vibo_BATAC.233	Ca. Brachybacter algidus	OLB8, midas_s_29	M00002	Glycolysis, core module involving three-carbon compounds	K01803,K00134,K00927,K15633,K01689,K00873
OdNE_BATAC.381_sub	Ca. Brachybacter algidus	OLB8, midas_s_29	M00002	Glycolysis, core module involving three-carbon compounds	K01803,K00134,K00927,K15633,K01689,K00873
AalW_MAXAC.123	Ca. Vicinibacter affinis	midas_g_65, midas_s_177	M00002	Glycolysis, core module involving three-carbon compounds	K01803,K00134,K00927,K15633,K01689,K00873
Aved_MAXAC.112	Ca. Vicinibacter affinis	midas_g_65, midas_s_177	M00002	Glycolysis, core module involving three-carbon compounds	K01803,K00134,K00927,K15633,K01689,K00873
Ega_BAT3C.215	Ca. Defluviibacterium haderslevense	midas_g_65, midas_s_65	M00002	Glycolysis, core module involving three-carbon compounds	K01803,K00134,K00927,K15633,K01689,K00873
EsbW_MAXAC.074	Ca. Vicinibacter affinis	midas_g_65, midas_s_177	M00002	Glycolysis, core module involving three-carbon compounds	K01803,K00134,K00927,K15633,K01689,K00873
Ejby_BAT3C.142_sub	Ca. Vicinibacter affinis	midas_g_65, midas_s_177	M00002	Glycolysis, core module involving three-carbon compounds	K01803,K00134,K00927,K15633,K01689,K00873
Fred_BAT3C.331	Ca. Vicinibacter proximus	midas_g_65, midas_s_177	M00002	Glycolysis, core module involving three-carbon compounds	K01803,K00134,K00927,K15633,K01689,K00873
Skiv_BAT3C.266	Ca. Opimibacter skivensis	midas_g_17, midas_s_17	M00005	PRPP biosynthesis, ribose 5P => PRPP	K00948
AalE_MAXAC.020	Ca. Brachybacter algidus	OLB8, midas_s_29	M00005	PRPP biosynthesis, ribose 5P => PRPP	K00948
Ribe_MAXAC.069	Ca. Vicinibacter affinis	midas_g_65, midas_s_177	M00005	PRPP biosynthesis, ribose 5P => PRPP	K00948
Mari_MAXAC.061	Ca. Opimibacter skivensis	midas_g_17, midas_s_17	M00005	PRPP biosynthesis, ribose 5P => PRPP	K00948
Hade_BAT3C.141	Ca. Defluviibacterium haderslevense	midas_g_65, midas_s_65	M00005	PRPP biosynthesis, ribose 5P => PRPP	K00948
AalW_BAT3C.64	Ca. Brachybacter algidus	OLB8, midas_s_29	M00005	PRPP biosynthesis, ribose 5P => PRPP	K00948
Hade_MAXAC.112	Ca. Vicinibacter affinis	midas_g_65, midas_s_177	M00005	PRPP biosynthesis, ribose 5P => PRPP	K00948
OdNW_MAXAC.016	Ca. Brachybacter algidus	OLB8, midas_s_29	M00005	PRPP biosynthesis, ribose 5P => PRPP	K00948
Hjor_BAT3C.56	Ca. Opimibacter iunctus	midas_g_17, midas_s_17	M00005	PRPP biosynthesis, ribose 5P => PRPP	K00948
Lyne_MAXAC.097	Ca. Vicinibacter affinis	midas_g_65, midas_s_177	M00005	PRPP biosynthesis, ribose 5P => PRPP	K00948
Vibo_MAXAC.073	Ca. Defluviibacterium haderslevense	midas_g_65, midas_s_65	M00005	PRPP biosynthesis, ribose 5P => PRPP	K00948
Hjor_MAXAC.008	Ca. Brachybacter algidus	OLB8, midas_s_29	M00005	PRPP biosynthesis, ribose 5P => PRPP	K00948
Ega_MAXAC.016	Ca. Brachybacter algidus	OLB8, midas_s_29	M00005	PRPP biosynthesis, ribose 5P => PRPP	K00948
EsbE_MAXAC.073	Ca. Defluviibacterium haderslevense	midas_g_65, midas_s_65	M00005	PRPP biosynthesis, ribose 5P => PRPP	K00948
Ejby_BATAC.240	Ca. Parvibacillus calidus	OLB8, midas_s_3279	M00005	PRPP biosynthesis, ribose 5P => PRPP	K00948
Hirt_MAXAC.013	Ca. Brachybacter algidus	OLB8, midas_s_29	M00005	PRPP biosynthesis, ribose 5P => PRPP	K00948
Rand_BAT3C.136	Ca. Brachybacter algidus	OLB8, midas_s_29	M00005	PRPP biosynthesis, ribose 5P => PRPP	K00948
Rand_MAXAC.091	Ca. Vicinibacter affinis	midas_g_65, midas_s_177	M00005	PRPP biosynthesis, ribose 5P => PRPP	K00948
Aved_BATAC.266	Ca. Defluviibacterium haderslevense	midas_g_65, midas_s_65	M00005	PRPP biosynthesis, ribose 5P => PRPP	K00948
Vibo_BATAC.233	Ca. Brachybacter algidus	OLB8, midas_s_29	M00005	PRPP biosynthesis, ribose 5P => PRPP	K00948
OdNE_BATAC.381_sub	Ca. Brachybacter algidus	OLB8, midas_s_29	M00005	PRPP biosynthesis, ribose 5P => PRPP	K00948
AalW_MAXAC.123	Ca. Vicinibacter affinis	midas_g_65, midas_s_177	M00005	PRPP biosynthesis, ribose 5P => PRPP	K00948
Aved_MAXAC.112	Ca. Vicinibacter affinis	midas_g_65, midas_s_177	M00005	PRPP biosynthesis, ribose 5P => PRPP	K00948
Ribe_BAT3C.373	Ca. Defluviibacterium haderslevense	midas_g_65, midas_s_65	M00005	PRPP biosynthesis, ribose 5P => PRPP	K00948
Hade_MAXAC.021	Ca. Brachybacter algidus	OLB8, midas_s_29	M00005	PRPP biosynthesis, ribose 5P => PRPP	K00948
Ega_BAT3C.215	Ca. Defluviibacterium haderslevense	midas_g_65, midas_s_65	M00005	PRPP biosynthesis, ribose 5P => PRPP	K00948
EsbW_MAXAC.074	Ca. Vicinibacter affinis	midas_g_65, midas_s_177	M00005	PRPP biosynthesis, ribose 5P => PRPP	K00948
Mari_MAXAC.015	Ca. Brachybacter algidus	OLB8, midas_s_29	M00005	PRPP biosynthesis, ribose 5P => PRPP	K00948
Ejby_BAT3C.142_sub	Ca. Vicinibacter affinis	midas_g_65, midas_s_177	M00005	PRPP biosynthesis, ribose 5P => PRPP	K00948
AalE_BAT3C.229	Ca. Vicinibacter affinis	midas_g_65, midas_s_177	M00005	PRPP biosynthesis, ribose 5P => PRPP	K00948
Fred_BAT3C.331	Ca. Vicinibacter proximus	midas_g_65, midas_s_177	M00005	PRPP biosynthesis, ribose 5P => PRPP	K00948
AalW_BAT3C.64	Ca. Brachybacter algidus	OLB8, midas_s_29	M00004	Pentose phosphate pathway (Pentose phosphate cycle)	K00036,K01057,K00033,K01783,K01808,K00615,K00616,K01810
Hjor_MAXAC.008	Ca. Brachybacter algidus	OLB8, midas_s_29	M00004	Pentose phosphate pathway (Pentose phosphate cycle)	K00036,K01057,K00033,K01783,K01808,K00615,K00616,K01810
Ega_MAXAC.016	Ca. Brachybacter algidus	OLB8, midas_s_29	M00004	Pentose phosphate pathway (Pentose phosphate cycle)	K00036,K01057,K00033,K01783,K01808,K00615,K00616,K01810
Ejby_BATAC.240	Ca. Parvibacillus calidus	OLB8, midas_s_3279	M00004	Pentose phosphate pathway (Pentose phosphate cycle)	K00036,K01057,K00033,K01783,K01807,K00615,K00616,K01810
Rand_BAT3C.136	Ca. Brachybacter algidus	OLB8, midas_s_29	M00004	Pentose phosphate pathway (Pentose phosphate cycle)	K00036,K01057,K00033,K01783,K01808,K00615,K00616,K01810
Vibo_BATAC.233	Ca. Brachybacter algidus	OLB8, midas_s_29	M00004	Pentose phosphate pathway (Pentose phosphate cycle)	K00036,K01057,K00033,K01783,K01808,K00615,K00616,K01810
OdNE_BATAC.381_sub	Ca. Brachybacter algidus	OLB8, midas_s_29	M00004	Pentose phosphate pathway (Pentose phosphate cycle)	K00036,K01057,K00033,K01783,K01808,K00615,K00616,K01810
Hade_MAXAC.021	Ca. Brachybacter algidus	OLB8, midas_s_29	M00004	Pentose phosphate pathway (Pentose phosphate cycle)	K00036,K01057,K00033,K01783,K01808,K00615,K00616,K01810
AalE_MAXAC.020	Ca. Brachybacter algidus	OLB8, midas_s_29	M00007	Pentose phosphate pathway, non-oxidative phase, fructose 6P => ribose 5P	K00615,K00616,K01783,K01808
Ribe_MAXAC.069	Ca. Vicinibacter affinis	midas_g_65, midas_s_177	M00007	Pentose phosphate pathway, non-oxidative phase, fructose 6P => ribose 5P	K00615,K00616,K01783,K01808
Mari_MAXAC.061	Ca. Opimibacter skivensis	midas_g_17, midas_s_17	M00007	Pentose phosphate pathway, non-oxidative phase, fructose 6P => ribose 5P	K00615,K00616,K01783,K01808
Hade_BAT3C.141	Ca. Defluviibacterium haderslevense	midas_g_65, midas_s_65	M00007	Pentose phosphate pathway, non-oxidative phase, fructose 6P => ribose 5P	K00615,K00616,K01783,K01808
AalW_BAT3C.64	Ca. Brachybacter algidus	OLB8, midas_s_29	M00007	Pentose phosphate pathway, non-oxidative phase, fructose 6P => ribose 5P	K00615,K00616,K01783,K01808
Hade_MAXAC.112	Ca. Vicinibacter affinis	midas_g_65, midas_s_177	M00007	Pentose phosphate pathway, non-oxidative phase, fructose 6P => ribose 5P	K00615,K00616,K01783,K01808
OdNW_MAXAC.016	Ca. Brachybacter algidus	OLB8, midas_s_29	M00007	Pentose phosphate pathway, non-oxidative phase, fructose 6P => ribose 5P	K00615,K00616,K01783,K01808
Hjor_BAT3C.56	Ca. Opimibacter iunctus	midas_g_17, midas_s_17	M00007	Pentose phosphate pathway, non-oxidative phase, fructose 6P => ribose 5P	K00615,K00616,K01783,K01808
Lyne_MAXAC.097	Ca. Vicinibacter affinis	midas_g_65, midas_s_177	M00007	Pentose phosphate pathway, non-oxidative phase, fructose 6P => ribose 5P	K00615,K00616,K01783,K01808
Hjor_MAXAC.008	Ca. Brachybacter algidus	OLB8, midas_s_29	M00007	Pentose phosphate pathway, non-oxidative phase, fructose 6P => ribose 5P	K00615,K00616,K01783,K01808
Ega_MAXAC.016	Ca. Brachybacter algidus	OLB8, midas_s_29	M00007	Pentose phosphate pathway, non-oxidative phase, fructose 6P => ribose 5P	K00615,K00616,K01783,K01808
EsbE_MAXAC.073	Ca. Defluviibacterium haderslevense	midas_g_65, midas_s_65	M00007	Pentose phosphate pathway, non-oxidative phase, fructose 6P => ribose 5P	K00615,K00616,K01783,K01808
Ejby_BATAC.240	Ca. Parvibacillus calidus	OLB8, midas_s_3279	M00007	Pentose phosphate pathway, non-oxidative phase, fructose 6P => ribose 5P	K00615,K00616,K01783,K01807
Hirt_MAXAC.013	Ca. Brachybacter algidus	OLB8, midas_s_29	M00007	Pentose phosphate pathway, non-oxidative phase, fructose 6P => ribose 5P	K00615,K00616,K01783,K01808
Rand_BAT3C.136	Ca. Brachybacter algidus	OLB8, midas_s_29	M00007	Pentose phosphate pathway, non-oxidative phase, fructose 6P => ribose 5P	K00615,K00616,K01783,K01808
Rand_MAXAC.091	Ca. Vicinibacter affinis	midas_g_65, midas_s_177	M00007	Pentose phosphate pathway, non-oxidative phase, fructose 6P => ribose 5P	K00615,K00616,K01783,K01808
Aved_BATAC.266	Ca. Defluviibacterium haderslevense	midas_g_65, midas_s_65	M00007	Pentose phosphate pathway, non-oxidative phase, fructose 6P => ribose 5P	K00615,K00616,K01783,K01808
Vibo_BATAC.233	Ca. Brachybacter algidus	OLB8, midas_s_29	M00007	Pentose phosphate pathway, non-oxidative phase, fructose 6P => ribose 5P	K00615,K00616,K01783,K01808
OdNE_BATAC.381_sub	Ca. Brachybacter algidus	OLB8, midas_s_29	M00007	Pentose phosphate pathway, non-oxidative phase, fructose 6P => ribose 5P	K00615,K00616,K01783,K01808
AalW_MAXAC.123	Ca. Vicinibacter affinis	midas_g_65, midas_s_177	M00007	Pentose phosphate pathway, non-oxidative phase, fructose 6P => ribose 5P	K00615,K00616,K01783,K01808
Ribe_BAT3C.373	Ca. Defluviibacterium haderslevense	midas_g_65, midas_s_65	M00007	Pentose phosphate pathway, non-oxidative phase, fructose 6P => ribose 5P	K00615,K00616,K01783,K01808
Hade_MAXAC.021	Ca. Brachybacter algidus	OLB8, midas_s_29	M00007	Pentose phosphate pathway, non-oxidative phase, fructose 6P => ribose 5P	K00615,K00616,K01783,K01808
Ega_BAT3C.215	Ca. Defluviibacterium haderslevense	midas_g_65, midas_s_65	M00007	Pentose phosphate pathway, non-oxidative phase, fructose 6P => ribose 5P	K00615,K00616,K01783,K01808
EsbW_MAXAC.074	Ca. Vicinibacter affinis	midas_g_65, midas_s_177	M00007	Pentose phosphate pathway, non-oxidative phase, fructose 6P => ribose 5P	K00615,K00616,K01783,K01808
Mari_MAXAC.015	Ca. Brachybacter algidus	OLB8, midas_s_29	M00007	Pentose phosphate pathway, non-oxidative phase, fructose 6P => ribose 5P	K00615,K00616,K01783,K01808
Ejby_BAT3C.142_sub	Ca. Vicinibacter affinis	midas_g_65, midas_s_177	M00007	Pentose phosphate pathway, non-oxidative phase, fructose 6P => ribose 5P	K00615,K00616,K01783,K01808
AalE_BAT3C.229	Ca. Vicinibacter affinis	midas_g_65, midas_s_177	M00007	Pentose phosphate pathway, non-oxidative phase, fructose 6P => ribose 5P	K00615,K00616,K01783,K01808
Fred_BAT3C.331	Ca. Vicinibacter proximus	midas_g_65, midas_s_177	M00007	Pentose phosphate pathway, non-oxidative phase, fructose 6P => ribose 5P	K00615,K00616,K01783,K01808
AalW_BAT3C.64	Ca. Brachybacter algidus	OLB8, midas_s_29	M00006	Pentose phosphate pathway, oxidative phase, glucose 6P => ribulose 5P	K00036,K01057,K00033
Hjor_MAXAC.008	Ca. Brachybacter algidus	OLB8, midas_s_29	M00006	Pentose phosphate pathway, oxidative phase, glucose 6P => ribulose 5P	K00036,K01057,K00033
Ega_MAXAC.016	Ca. Brachybacter algidus	OLB8, midas_s_29	M00006	Pentose phosphate pathway, oxidative phase, glucose 6P => ribulose 5P	K00036,K01057,K00033
Ejby_BATAC.240	Ca. Parvibacillus calidus	OLB8, midas_s_3279	M00006	Pentose phosphate pathway, oxidative phase, glucose 6P => ribulose 5P	K00036,K01057,K00033
Rand_BAT3C.136	Ca. Brachybacter algidus	OLB8, midas_s_29	M00006	Pentose phosphate pathway, oxidative phase, glucose 6P => ribulose 5P	K00036,K01057,K00033
Vibo_BATAC.233	Ca. Brachybacter algidus	OLB8, midas_s_29	M00006	Pentose phosphate pathway, oxidative phase, glucose 6P => ribulose 5P	K00036,K01057,K00033
OdNE_BATAC.381_sub	Ca. Brachybacter algidus	OLB8, midas_s_29	M00006	Pentose phosphate pathway, oxidative phase, glucose 6P => ribulose 5P	K00036,K01057,K00033
Hade_MAXAC.021	Ca. Brachybacter algidus	OLB8, midas_s_29	M00006	Pentose phosphate pathway, oxidative phase, glucose 6P => ribulose 5P	K00036,K01057,K00033
Ribe_MAXAC.069	Ca. Vicinibacter affinis	midas_g_65, midas_s_177	M00009	Citrate cycle (TCA cycle, Krebs cycle)	K01647,K01681,K00031,K00174,K00175,K01902,K01903,K00239,K00240,K00241,K01679,K00024
Mari_MAXAC.061	Ca. Opimibacter skivensis	midas_g_17, midas_s_17	M00009	Citrate cycle (TCA cycle, Krebs cycle)	K01647,K01681,K00031,K00164,K00658,K00382,K00174,K00175,K01902,K01903,K00239,K00240,K00241,K01679,K00024
Hade_BAT3C.141	Ca. Defluviibacterium haderslevense	midas_g_65, midas_s_65	M00009	Citrate cycle (TCA cycle, Krebs cycle)	K01647,K01681,K00031,K00164,K00658,K00382,K00174,K00175,K01902,K01903,K00239,K00240,K00241,K01679,K00024
Hade_MAXAC.112	Ca. Vicinibacter affinis	midas_g_65, midas_s_177	M00009	Citrate cycle (TCA cycle, Krebs cycle)	K01647,K01681,K00031,K00164,K00658,K00382,K00174,K00175,K01902,K01903,K00239,K00240,K00241,K01679,K00024
Lyne_MAXAC.097	Ca. Vicinibacter affinis	midas_g_65, midas_s_177	M00009	Citrate cycle (TCA cycle, Krebs cycle)	K01647,K01681,K00031,K00164,K00658,K00382,K00174,K00175,K01902,K01903,K00239,K00240,K00241,K01679,K00024
Hjor_MAXAC.008	Ca. Brachybacter algidus	OLB8, midas_s_29	M00009	Citrate cycle (TCA cycle, Krebs cycle)	K01647,K01681,K00031,K00164,K00658,K00382,K00174,K00175,K01902,K01903,K00239,K00240,K00241,K01679,K00024
Ega_MAXAC.016	Ca. Brachybacter algidus	OLB8, midas_s_29	M00009	Citrate cycle (TCA cycle, Krebs cycle)	K01647,K01681,K00031,K00164,K00658,K00382,K00174,K00175,K01902,K01903,K00239,K00240,K00241,K01679,K00024
EsbE_MAXAC.073	Ca. Defluviibacterium haderslevense	midas_g_65, midas_s_65	M00009	Citrate cycle (TCA cycle, Krebs cycle)	K01647,K01681,K00031,K00164,K00658,K00382,K00174,K00175,K01902,K01903,K00239,K00240,K00241,K01679,K00024
Ejby_BATAC.240	Ca. Parvibacillus calidus	OLB8, midas_s_3279	M00009	Citrate cycle (TCA cycle, Krebs cycle)	K01647,K01681,K00031,K00164,K00658,K00382,K01902,K01903,K00239,K00240,K00241,K01679,K00024
Rand_BAT3C.136	Ca. Brachybacter algidus	OLB8, midas_s_29	M00009	Citrate cycle (TCA cycle, Krebs cycle)	K01647,K01681,K00031,K00164,K00658,K00382,K00174,K00175,K01902,K01903,K00239,K00240,K00241,K01679,K00024
Rand_MAXAC.091	Ca. Vicinibacter affinis	midas_g_65, midas_s_177	M00009	Citrate cycle (TCA cycle, Krebs cycle)	K01647,K01681,K00031,K00164,K00658,K00382,K00174,K00175,K01902,K01903,K00239,K00240,K00241,K01679,K00024
Aved_BATAC.266	Ca. Defluviibacterium haderslevense	midas_g_65, midas_s_65	M00009	Citrate cycle (TCA cycle, Krebs cycle)	K01647,K01681,K00031,K00164,K00658,K00382,K00174,K00175,K01902,K01903,K00239,K00240,K00241,K01679,K00024
AalW_MAXAC.123	Ca. Vicinibacter affinis	midas_g_65, midas_s_177	M00009	Citrate cycle (TCA cycle, Krebs cycle)	K01647,K01681,K00031,K00164,K00658,K00382,K00174,K00175,K01902,K01903,K00239,K00240,K00241,K01679,K00024
Aved_MAXAC.112	Ca. Vicinibacter affinis	midas_g_65, midas_s_177	M00009	Citrate cycle (TCA cycle, Krebs cycle)	K01647,K01681,K00031,K00164,K00658,K00382,K01902,K01903,K00239,K00240,K00241,K01679,K00024
Ribe_BAT3C.373	Ca. Defluviibacterium haderslevense	midas_g_65, midas_s_65	M00009	Citrate cycle (TCA cycle, Krebs cycle)	K01647,K01681,K00031,K00174,K00175,K01902,K01903,K00239,K00240,K00241,K01679,K00024
Hade_MAXAC.021	Ca. Brachybacter algidus	OLB8, midas_s_29	M00009	Citrate cycle (TCA cycle, Krebs cycle)	K01647,K01681,K00031,K00164,K00658,K00382,K00174,K00175,K01902,K01903,K00239,K00240,K00241,K01679,K00024
Ega_BAT3C.215	Ca. Defluviibacterium haderslevense	midas_g_65, midas_s_65	M00009	Citrate cycle (TCA cycle, Krebs cycle)	K01647,K01681,K00031,K00164,K00658,K00382,K00174,K00175,K01902,K01903,K00239,K00240,K00241,K01679,K00024
EsbW_MAXAC.074	Ca. Vicinibacter affinis	midas_g_65, midas_s_177	M00009	Citrate cycle (TCA cycle, Krebs cycle)	K01647,K01681,K00031,K00164,K00658,K00382,K00174,K00175,K01902,K01903,K00239,K00240,K00241,K01679,K00024
Ejby_BAT3C.142_sub	Ca. Vicinibacter affinis	midas_g_65, midas_s_177	M00009	Citrate cycle (TCA cycle, Krebs cycle)	K01647,K01681,K00031,K00164,K00658,K00382,K00174,K00175,K01902,K01903,K00239,K00240,K00241,K01679,K00024
AalW_BAT3C.64	Ca. Brachybacter algidus	OLB8, midas_s_29	M00570	Isoleucine biosynthesis, threonine => 2-oxobutanoate => isoleucine	K01754,K01652,K01653,K00053,K01687,K00826
Hjor_MAXAC.008	Ca. Brachybacter algidus	OLB8, midas_s_29	M00570	Isoleucine biosynthesis, threonine => 2-oxobutanoate => isoleucine	K01754,K01652,K01653,K00053,K01687,K00826
Ega_MAXAC.016	Ca. Brachybacter algidus	OLB8, midas_s_29	M00570	Isoleucine biosynthesis, threonine => 2-oxobutanoate => isoleucine	K01754,K01652,K01653,K00053,K01687,K00826
Ejby_BATAC.240	Ca. Parvibacillus calidus	OLB8, midas_s_3279	M00570	Isoleucine biosynthesis, threonine => 2-oxobutanoate => isoleucine	K01754,K01652,K01653,K00053,K01687,K00826
Hirt_MAXAC.013	Ca. Brachybacter algidus	OLB8, midas_s_29	M00570	Isoleucine biosynthesis, threonine => 2-oxobutanoate => isoleucine	K01754,K01652,K01653,K00053,K01687,K00826
Rand_BAT3C.136	Ca. Brachybacter algidus	OLB8, midas_s_29	M00570	Isoleucine biosynthesis, threonine => 2-oxobutanoate => isoleucine	K01754,K01652,K01653,K00053,K01687,K00826
Vibo_BATAC.233	Ca. Brachybacter algidus	OLB8, midas_s_29	M00570	Isoleucine biosynthesis, threonine => 2-oxobutanoate => isoleucine	K01754,K01652,K01653,K00053,K01687,K00826
Hade_MAXAC.021	Ca. Brachybacter algidus	OLB8, midas_s_29	M00570	Isoleucine biosynthesis, threonine => 2-oxobutanoate => isoleucine	K01754,K01652,K01653,K00053,K01687,K00826
Mari_MAXAC.015	Ca. Brachybacter algidus	OLB8, midas_s_29	M00570	Isoleucine biosynthesis, threonine => 2-oxobutanoate => isoleucine	K01754,K01652,K01653,K00053,K01687,K00826
Ribe_MAXAC.069	Ca. Vicinibacter affinis	midas_g_65, midas_s_177	M00135	GABA biosynthesis, eukaryotes, putrescine => GABA	K00657,K00274,K00128
Hade_BAT3C.141	Ca. Defluviibacterium haderslevense	midas_g_65, midas_s_65	M00135	GABA biosynthesis, eukaryotes, putrescine => GABA	K00657,K00274,K00128
AalW_BAT3C.64	Ca. Brachybacter algidus	OLB8, midas_s_29	M00135	GABA biosynthesis, eukaryotes, putrescine => GABA	K00657,K00274,K00128
Hade_MAXAC.112	Ca. Vicinibacter affinis	midas_g_65, midas_s_177	M00135	GABA biosynthesis, eukaryotes, putrescine => GABA	K00657,K00274,K00128
OdNW_MAXAC.016	Ca. Brachybacter algidus	OLB8, midas_s_29	M00135	GABA biosynthesis, eukaryotes, putrescine => GABA	K00657,K00274,K00128
Hjor_BAT3C.56	Ca. Opimibacter iunctus	midas_g_17, midas_s_17	M00135	GABA biosynthesis, eukaryotes, putrescine => GABA	K00657,K00274,K00128
Lyne_MAXAC.097	Ca. Vicinibacter affinis	midas_g_65, midas_s_177	M00135	GABA biosynthesis, eukaryotes, putrescine => GABA	K00657,K00274,K00128
Vibo_MAXAC.073	Ca. Defluviibacterium haderslevense	midas_g_65, midas_s_65	M00135	GABA biosynthesis, eukaryotes, putrescine => GABA	K00657,K00274,K00128
Hjor_MAXAC.008	Ca. Brachybacter algidus	OLB8, midas_s_29	M00135	GABA biosynthesis, eukaryotes, putrescine => GABA	K00657,K00274,K00128
Ega_MAXAC.016	Ca. Brachybacter algidus	OLB8, midas_s_29	M00135	GABA biosynthesis, eukaryotes, putrescine => GABA	K00657,K00274,K00128
EsbE_MAXAC.073	Ca. Defluviibacterium haderslevense	midas_g_65, midas_s_65	M00135	GABA biosynthesis, eukaryotes, putrescine => GABA	K00657,K00274,K00128
Ejby_BATAC.240	Ca. Parvibacillus calidus	OLB8, midas_s_3279	M00135	GABA biosynthesis, eukaryotes, putrescine => GABA	K00657,K00274,K00128
Hirt_MAXAC.013	Ca. Brachybacter algidus	OLB8, midas_s_29	M00135	GABA biosynthesis, eukaryotes, putrescine => GABA	K00657,K00274,K00128
Rand_BAT3C.136	Ca. Brachybacter algidus	OLB8, midas_s_29	M00135	GABA biosynthesis, eukaryotes, putrescine => GABA	K00657,K00274,K00128
Rand_MAXAC.091	Ca. Vicinibacter affinis	midas_g_65, midas_s_177	M00135	GABA biosynthesis, eukaryotes, putrescine => GABA	K00657,K00274,K00128
Aved_BATAC.266	Ca. Defluviibacterium haderslevense	midas_g_65, midas_s_65	M00135	GABA biosynthesis, eukaryotes, putrescine => GABA	K00657,K00274,K00128
Vibo_BATAC.233	Ca. Brachybacter algidus	OLB8, midas_s_29	M00135	GABA biosynthesis, eukaryotes, putrescine => GABA	K00657,K00274,K00128
AalW_MAXAC.123	Ca. Vicinibacter affinis	midas_g_65, midas_s_177	M00135	GABA biosynthesis, eukaryotes, putrescine => GABA	K00657,K00274,K00128
Ribe_BAT3C.373	Ca. Defluviibacterium haderslevense	midas_g_65, midas_s_65	M00135	GABA biosynthesis, eukaryotes, putrescine => GABA	K00657,K00274,K00128
Hade_MAXAC.021	Ca. Brachybacter algidus	OLB8, midas_s_29	M00135	GABA biosynthesis, eukaryotes, putrescine => GABA	K00657,K00274,K00128
Ega_BAT3C.215	Ca. Defluviibacterium haderslevense	midas_g_65, midas_s_65	M00135	GABA biosynthesis, eukaryotes, putrescine => GABA	K00657,K00274,K00128
EsbW_MAXAC.074	Ca. Vicinibacter affinis	midas_g_65, midas_s_177	M00135	GABA biosynthesis, eukaryotes, putrescine => GABA	K00657,K00274,K00128
Mari_MAXAC.015	Ca. Brachybacter algidus	OLB8, midas_s_29	M00135	GABA biosynthesis, eukaryotes, putrescine => GABA	K00657,K00274,K00128
Ejby_BAT3C.142_sub	Ca. Vicinibacter affinis	midas_g_65, midas_s_177	M00135	GABA biosynthesis, eukaryotes, putrescine => GABA	K00657,K00274,K00128
Fred_BAT3C.331	Ca. Vicinibacter proximus	midas_g_65, midas_s_177	M00135	GABA biosynthesis, eukaryotes, putrescine => GABA	K00657,K00274,K00128
Mari_MAXAC.061	Ca. Opimibacter skivensis	midas_g_17, midas_s_17	M00707	Multidrug resistance, MdlAB/SmdAB transporter	K18889,K18890
Hade_BAT3C.141	Ca. Defluviibacterium haderslevense	midas_g_65, midas_s_65	M00707	Multidrug resistance, MdlAB/SmdAB transporter	K18889,K18890
AalW_BAT3C.64	Ca. Brachybacter algidus	OLB8, midas_s_29	M00707	Multidrug resistance, MdlAB/SmdAB transporter	K18889,K18890
Hade_MAXAC.112	Ca. Vicinibacter affinis	midas_g_65, midas_s_177	M00707	Multidrug resistance, MdlAB/SmdAB transporter	K18889,K18890
Hjor_BAT3C.56	Ca. Opimibacter iunctus	midas_g_17, midas_s_17	M00707	Multidrug resistance, MdlAB/SmdAB transporter	K18889,K18890
Lyne_MAXAC.097	Ca. Vicinibacter affinis	midas_g_65, midas_s_177	M00707	Multidrug resistance, MdlAB/SmdAB transporter	K18889,K18890
Vibo_MAXAC.073	Ca. Defluviibacterium haderslevense	midas_g_65, midas_s_65	M00707	Multidrug resistance, MdlAB/SmdAB transporter	K18889,K18890
Hjor_MAXAC.008	Ca. Brachybacter algidus	OLB8, midas_s_29	M00707	Multidrug resistance, MdlAB/SmdAB transporter	K18889,K18890
Ega_MAXAC.016	Ca. Brachybacter algidus	OLB8, midas_s_29	M00707	Multidrug resistance, MdlAB/SmdAB transporter	K18889,K18890
EsbE_MAXAC.073	Ca. Defluviibacterium haderslevense	midas_g_65, midas_s_65	M00707	Multidrug resistance, MdlAB/SmdAB transporter	K18889,K18890
Ejby_BATAC.240	Ca. Parvibacillus calidus	OLB8, midas_s_3279	M00707	Multidrug resistance, MdlAB/SmdAB transporter	K18889,K18890
Hirt_MAXAC.013	Ca. Brachybacter algidus	OLB8, midas_s_29	M00707	Multidrug resistance, MdlAB/SmdAB transporter	K18889,K18890
Rand_BAT3C.136	Ca. Brachybacter algidus	OLB8, midas_s_29	M00707	Multidrug resistance, MdlAB/SmdAB transporter	K18889,K18890
Rand_MAXAC.091	Ca. Vicinibacter affinis	midas_g_65, midas_s_177	M00707	Multidrug resistance, MdlAB/SmdAB transporter	K18889,K18890
Aved_BATAC.266	Ca. Defluviibacterium haderslevense	midas_g_65, midas_s_65	M00707	Multidrug resistance, MdlAB/SmdAB transporter	K18889,K18890
Vibo_BATAC.233	Ca. Brachybacter algidus	OLB8, midas_s_29	M00707	Multidrug resistance, MdlAB/SmdAB transporter	K18889,K18890
AalW_MAXAC.123	Ca. Vicinibacter affinis	midas_g_65, midas_s_177	M00707	Multidrug resistance, MdlAB/SmdAB transporter	K18889,K18890
Ribe_BAT3C.373	Ca. Defluviibacterium haderslevense	midas_g_65, midas_s_65	M00707	Multidrug resistance, MdlAB/SmdAB transporter	K18889,K18890
Hade_MAXAC.021	Ca. Brachybacter algidus	OLB8, midas_s_29	M00707	Multidrug resistance, MdlAB/SmdAB transporter	K18889,K18890
Ega_BAT3C.215	Ca. Defluviibacterium haderslevense	midas_g_65, midas_s_65	M00707	Multidrug resistance, MdlAB/SmdAB transporter	K18889,K18890
EsbW_MAXAC.074	Ca. Vicinibacter affinis	midas_g_65, midas_s_177	M00707	Multidrug resistance, MdlAB/SmdAB transporter	K18889,K18890
Ejby_BAT3C.142_sub	Ca. Vicinibacter affinis	midas_g_65, midas_s_177	M00707	Multidrug resistance, MdlAB/SmdAB transporter	K18889,K18890
AalE_BAT3C.229	Ca. Vicinibacter affinis	midas_g_65, midas_s_177	M00707	Multidrug resistance, MdlAB/SmdAB transporter	K18889,K18890
Fred_BAT3C.331	Ca. Vicinibacter proximus	midas_g_65, midas_s_177	M00707	Multidrug resistance, MdlAB/SmdAB transporter	K18889,K18890
Skiv_BAT3C.266	Ca. Opimibacter skivensis	midas_g_17, midas_s_17	M00222	Phosphate transport system	K02040,K02037,K02038,K02036
Ribe_MAXAC.069	Ca. Vicinibacter affinis	midas_g_65, midas_s_177	M00222	Phosphate transport system	K02040,K02037,K02038,K02036
Mari_MAXAC.061	Ca. Opimibacter skivensis	midas_g_17, midas_s_17	M00222	Phosphate transport system	K02040,K02037,K02038,K02036
Hade_BAT3C.141	Ca. Defluviibacterium haderslevense	midas_g_65, midas_s_65	M00222	Phosphate transport system	K02040,K02037,K02038,K02036
Hjor_BAT3C.56	Ca. Opimibacter iunctus	midas_g_17, midas_s_17	M00222	Phosphate transport system	K02040,K02037,K02038,K02036
Lyne_MAXAC.097	Ca. Vicinibacter affinis	midas_g_65, midas_s_177	M00222	Phosphate transport system	K02040,K02037,K02038,K02036
Vibo_MAXAC.073	Ca. Defluviibacterium haderslevense	midas_g_65, midas_s_65	M00222	Phosphate transport system	K02040,K02037,K02038,K02036
EsbE_MAXAC.073	Ca. Defluviibacterium haderslevense	midas_g_65, midas_s_65	M00222	Phosphate transport system	K02040,K02037,K02038,K02036
Ejby_BATAC.240	Ca. Parvibacillus calidus	OLB8, midas_s_3279	M00222	Phosphate transport system	K02040,K02037,K02038,K02036
Rand_MAXAC.091	Ca. Vicinibacter affinis	midas_g_65, midas_s_177	M00222	Phosphate transport system	K02040,K02037,K02038,K02036
Aved_BATAC.266	Ca. Defluviibacterium haderslevense	midas_g_65, midas_s_65	M00222	Phosphate transport system	K02040,K02037,K02038,K02036
AalW_MAXAC.123	Ca. Vicinibacter affinis	midas_g_65, midas_s_177	M00222	Phosphate transport system	K02040,K02037,K02038,K02036
Ega_BAT3C.215	Ca. Defluviibacterium haderslevense	midas_g_65, midas_s_65	M00222	Phosphate transport system	K02040,K02037,K02038,K02036
EsbW_MAXAC.074	Ca. Vicinibacter affinis	midas_g_65, midas_s_177	M00222	Phosphate transport system	K02040,K02037,K02038,K02036
Ejby_BAT3C.142_sub	Ca. Vicinibacter affinis	midas_g_65, midas_s_177	M00222	Phosphate transport system	K02040,K02037,K02038,K02036
AalE_BAT3C.229	Ca. Vicinibacter affinis	midas_g_65, midas_s_177	M00222	Phosphate transport system	K02040,K02037,K02038,K02036
Fred_BAT3C.331	Ca. Vicinibacter proximus	midas_g_65, midas_s_177	M00222	Phosphate transport system	K02040,K02037,K02038,K02036
Skiv_BAT3C.266	Ca. Opimibacter skivensis	midas_g_17, midas_s_17	M00793	dTDP-L-rhamnose biosynthesis	K00973,K01710,K01790,K00067
Ribe_MAXAC.069	Ca. Vicinibacter affinis	midas_g_65, midas_s_177	M00793	dTDP-L-rhamnose biosynthesis	K00973,K01710,K01790,K00067
Mari_MAXAC.061	Ca. Opimibacter skivensis	midas_g_17, midas_s_17	M00793	dTDP-L-rhamnose biosynthesis	K00973,K01710,K01790,K00067
Hade_BAT3C.141	Ca. Defluviibacterium haderslevense	midas_g_65, midas_s_65	M00793	dTDP-L-rhamnose biosynthesis	K00973,K01710,K01790,K00067
AalW_BAT3C.64	Ca. Brachybacter algidus	OLB8, midas_s_29	M00793	dTDP-L-rhamnose biosynthesis	K00973,K01710,K01790,K00067
Hade_MAXAC.112	Ca. Vicinibacter affinis	midas_g_65, midas_s_177	M00793	dTDP-L-rhamnose biosynthesis	K00973,K01710,K01790,K00067
Hjor_BAT3C.56	Ca. Opimibacter iunctus	midas_g_17, midas_s_17	M00793	dTDP-L-rhamnose biosynthesis	K00973,K01710,K01790,K00067
Lyne_MAXAC.097	Ca. Vicinibacter affinis	midas_g_65, midas_s_177	M00793	dTDP-L-rhamnose biosynthesis	K00973,K01710,K01790,K00067
Vibo_MAXAC.073	Ca. Defluviibacterium haderslevense	midas_g_65, midas_s_65	M00793	dTDP-L-rhamnose biosynthesis	K00973,K01710,K01790,K00067
Hjor_MAXAC.008	Ca. Brachybacter algidus	OLB8, midas_s_29	M00793	dTDP-L-rhamnose biosynthesis	K00973,K01710,K01790,K00067
Ega_MAXAC.016	Ca. Brachybacter algidus	OLB8, midas_s_29	M00793	dTDP-L-rhamnose biosynthesis	K00973,K01710,K01790,K00067
EsbE_MAXAC.073	Ca. Defluviibacterium haderslevense	midas_g_65, midas_s_65	M00793	dTDP-L-rhamnose biosynthesis	K00973,K01710,K01790,K00067
Ejby_BATAC.240	Ca. Parvibacillus calidus	OLB8, midas_s_3279	M00793	dTDP-L-rhamnose biosynthesis	K00973,K01710,K01790,K00067
Hirt_MAXAC.013	Ca. Brachybacter algidus	OLB8, midas_s_29	M00793	dTDP-L-rhamnose biosynthesis	K00973,K01710,K01790,K00067
Rand_BAT3C.136	Ca. Brachybacter algidus	OLB8, midas_s_29	M00793	dTDP-L-rhamnose biosynthesis	K00973,K01710,K01790,K00067
Rand_MAXAC.091	Ca. Vicinibacter affinis	midas_g_65, midas_s_177	M00793	dTDP-L-rhamnose biosynthesis	K00973,K01710,K01790,K00067
Aved_BATAC.266	Ca. Defluviibacterium haderslevense	midas_g_65, midas_s_65	M00793	dTDP-L-rhamnose biosynthesis	K00973,K01710,K01790,K00067
Vibo_BATAC.233	Ca. Brachybacter algidus	OLB8, midas_s_29	M00793	dTDP-L-rhamnose biosynthesis	K00973,K01710,K01790,K00067
OdNE_BATAC.381_sub	Ca. Brachybacter algidus	OLB8, midas_s_29	M00793	dTDP-L-rhamnose biosynthesis	K00973,K01710,K01790,K00067
AalW_MAXAC.123	Ca. Vicinibacter affinis	midas_g_65, midas_s_177	M00793	dTDP-L-rhamnose biosynthesis	K00973,K01710,K01790,K00067
Aved_MAXAC.112	Ca. Vicinibacter affinis	midas_g_65, midas_s_177	M00793	dTDP-L-rhamnose biosynthesis	K00973,K01710,K01790,K00067
Ribe_BAT3C.373	Ca. Defluviibacterium haderslevense	midas_g_65, midas_s_65	M00793	dTDP-L-rhamnose biosynthesis	K00973,K01710,K01790,K00067
Hade_MAXAC.021	Ca. Brachybacter algidus	OLB8, midas_s_29	M00793	dTDP-L-rhamnose biosynthesis	K00973,K01710,K01790,K00067
Ega_BAT3C.215	Ca. Defluviibacterium haderslevense	midas_g_65, midas_s_65	M00793	dTDP-L-rhamnose biosynthesis	K00973,K01710,K01790,K00067
EsbW_MAXAC.074	Ca. Vicinibacter affinis	midas_g_65, midas_s_177	M00793	dTDP-L-rhamnose biosynthesis	K00973,K01710,K01790,K00067
Ejby_BAT3C.142_sub	Ca. Vicinibacter affinis	midas_g_65, midas_s_177	M00793	dTDP-L-rhamnose biosynthesis	K00973,K01710,K01790,K00067
AalE_BAT3C.229	Ca. Vicinibacter affinis	midas_g_65, midas_s_177	M00793	dTDP-L-rhamnose biosynthesis	K00973,K01710,K01790,K00067
Fred_BAT3C.331	Ca. Vicinibacter proximus	midas_g_65, midas_s_177	M00793	dTDP-L-rhamnose biosynthesis	K00973,K01710,K01790,K00067
Hade_BAT3C.141	Ca. Defluviibacterium haderslevense	midas_g_65, midas_s_65	M00359	Aminoacyl-tRNA biosynthesis, eukaryotes	K01872,K01887,K01893,K01876,K01883,K01886,K01885,K01880,K01892,K01870,K01869,K04567,K01874,K01889,K01890,K01881,K01875,K01868,K01867,K01866,K01873
Lyne_MAXAC.097	Ca. Vicinibacter affinis	midas_g_65, midas_s_177	M00359	Aminoacyl-tRNA biosynthesis, eukaryotes	K01872,K01887,K01893,K01876,K01883,K01886,K01885,K01880,K01892,K01870,K01869,K04567,K01874,K01889,K01890,K01881,K01875,K01868,K01867,K01866,K01873
AalW_MAXAC.123	Ca. Vicinibacter affinis	midas_g_65, midas_s_177	M00359	Aminoacyl-tRNA biosynthesis, eukaryotes	K01872,K01887,K01893,K01876,K01883,K01886,K01885,K01880,K01892,K01870,K01869,K04567,K01874,K01889,K01890,K01881,K01875,K01868,K01867,K01866,K01873
Ega_BAT3C.215	Ca. Defluviibacterium haderslevense	midas_g_65, midas_s_65	M00359	Aminoacyl-tRNA biosynthesis, eukaryotes	K01872,K01887,K01893,K01876,K01883,K01886,K01885,K01880,K01892,K01870,K01869,K04567,K01874,K01889,K01890,K01881,K01875,K01868,K01867,K01866,K01873
EsbW_MAXAC.074	Ca. Vicinibacter affinis	midas_g_65, midas_s_177	M00359	Aminoacyl-tRNA biosynthesis, eukaryotes	K01872,K01887,K01893,K01876,K01883,K01886,K01885,K01880,K01892,K01870,K01869,K04567,K01874,K01889,K01890,K01881,K01875,K01868,K01867,K01866,K01873
Fred_BAT3C.331	Ca. Vicinibacter proximus	midas_g_65, midas_s_177	M00359	Aminoacyl-tRNA biosynthesis, eukaryotes	K01872,K01887,K01893,K01876,K01883,K01886,K01885,K01880,K01892,K01870,K01869,K04567,K01874,K01889,K01890,K01881,K01875,K01868,K01867,K01866,K01873
Mari_MAXAC.061	Ca. Opimibacter skivensis	midas_g_17, midas_s_17	M00454	KdpD-KdpE (potassium transport) two-component regulatory system	K07646,K07667
Hade_MAXAC.112	Ca. Vicinibacter affinis	midas_g_65, midas_s_177	M00454	KdpD-KdpE (potassium transport) two-component regulatory system	K07646,K07667
Lyne_MAXAC.097	Ca. Vicinibacter affinis	midas_g_65, midas_s_177	M00454	KdpD-KdpE (potassium transport) two-component regulatory system	K07646,K07667
EsbE_MAXAC.073	Ca. Defluviibacterium haderslevense	midas_g_65, midas_s_65	M00454	KdpD-KdpE (potassium transport) two-component regulatory system	K07646,K07667
Rand_MAXAC.091	Ca. Vicinibacter affinis	midas_g_65, midas_s_177	M00454	KdpD-KdpE (potassium transport) two-component regulatory system	K07646,K07667
Aved_MAXAC.112	Ca. Vicinibacter affinis	midas_g_65, midas_s_177	M00454	KdpD-KdpE (potassium transport) two-component regulatory system	K07646,K07667
EsbW_MAXAC.074	Ca. Vicinibacter affinis	midas_g_65, midas_s_177	M00454	KdpD-KdpE (potassium transport) two-component regulatory system	K07646,K07667
Ejby_BAT3C.142_sub	Ca. Vicinibacter affinis	midas_g_65, midas_s_177	M00454	KdpD-KdpE (potassium transport) two-component regulatory system	K07646,K07667
AalE_BAT3C.229	Ca. Vicinibacter affinis	midas_g_65, midas_s_177	M00454	KdpD-KdpE (potassium transport) two-component regulatory system	K07646,K07667
Skiv_BAT3C.266	Ca. Opimibacter skivensis	midas_g_17, midas_s_17	M00762	Copper-processing system	K19341,K19340
Ribe_MAXAC.069	Ca. Vicinibacter affinis	midas_g_65, midas_s_177	M00762	Copper-processing system	K19341,K19340
Hade_BAT3C.141	Ca. Defluviibacterium haderslevense	midas_g_65, midas_s_65	M00762	Copper-processing system	K19341,K19340
Hade_MAXAC.112	Ca. Vicinibacter affinis	midas_g_65, midas_s_177	M00762	Copper-processing system	K19341,K19340
Hjor_BAT3C.56	Ca. Opimibacter iunctus	midas_g_17, midas_s_17	M00762	Copper-processing system	K19341,K19340
Lyne_MAXAC.097	Ca. Vicinibacter affinis	midas_g_65, midas_s_177	M00762	Copper-processing system	K19341,K19340
Vibo_MAXAC.073	Ca. Defluviibacterium haderslevense	midas_g_65, midas_s_65	M00762	Copper-processing system	K19341,K19340
EsbE_MAXAC.073	Ca. Defluviibacterium haderslevense	midas_g_65, midas_s_65	M00762	Copper-processing system	K19341,K19340
Ejby_BATAC.240	Ca. Parvibacillus calidus	OLB8, midas_s_3279	M00762	Copper-processing system	K19341,K19340
Rand_MAXAC.091	Ca. Vicinibacter affinis	midas_g_65, midas_s_177	M00762	Copper-processing system	K19341,K19340
Aved_BATAC.266	Ca. Defluviibacterium haderslevense	midas_g_65, midas_s_65	M00762	Copper-processing system	K19341,K19340
AalW_MAXAC.123	Ca. Vicinibacter affinis	midas_g_65, midas_s_177	M00762	Copper-processing system	K19341,K19340
Aved_MAXAC.112	Ca. Vicinibacter affinis	midas_g_65, midas_s_177	M00762	Copper-processing system	K19341,K19340
Ribe_BAT3C.373	Ca. Defluviibacterium haderslevense	midas_g_65, midas_s_65	M00762	Copper-processing system	K19341,K19340
Ega_BAT3C.215	Ca. Defluviibacterium haderslevense	midas_g_65, midas_s_65	M00762	Copper-processing system	K19341,K19340
EsbW_MAXAC.074	Ca. Vicinibacter affinis	midas_g_65, midas_s_177	M00762	Copper-processing system	K19341,K19340
Ejby_BAT3C.142_sub	Ca. Vicinibacter affinis	midas_g_65, midas_s_177	M00762	Copper-processing system	K19341,K19340
AalE_BAT3C.229	Ca. Vicinibacter affinis	midas_g_65, midas_s_177	M00762	Copper-processing system	K19341,K19340
Fred_BAT3C.331	Ca. Vicinibacter proximus	midas_g_65, midas_s_177	M00762	Copper-processing system	K19341,K19340
Skiv_BAT3C.266	Ca. Opimibacter skivensis	midas_g_17, midas_s_17	M00250	Lipopolysaccharide transport system	K09690,K09691
Mari_MAXAC.061	Ca. Opimibacter skivensis	midas_g_17, midas_s_17	M00250	Lipopolysaccharide transport system	K09690,K09691
Hjor_BAT3C.56	Ca. Opimibacter iunctus	midas_g_17, midas_s_17	M00250	Lipopolysaccharide transport system	K09690,K09691
Skiv_BAT3C.266	Ca. Opimibacter skivensis	midas_g_17, midas_s_17	M00741	Propanoyl-CoA metabolism, propanoyl-CoA => succinyl-CoA	K01965,K01966,K05606,K01847
AalE_MAXAC.020	Ca. Brachybacter algidus	OLB8, midas_s_29	M00741	Propanoyl-CoA metabolism, propanoyl-CoA => succinyl-CoA	K01965,K01966,K05606,K01847
Ribe_MAXAC.069	Ca. Vicinibacter affinis	midas_g_65, midas_s_177	M00741	Propanoyl-CoA metabolism, propanoyl-CoA => succinyl-CoA	K01965,K01966,K05606,K01847
Mari_MAXAC.061	Ca. Opimibacter skivensis	midas_g_17, midas_s_17	M00741	Propanoyl-CoA metabolism, propanoyl-CoA => succinyl-CoA	K01965,K01966,K05606,K01847
Hade_BAT3C.141	Ca. Defluviibacterium haderslevense	midas_g_65, midas_s_65	M00741	Propanoyl-CoA metabolism, propanoyl-CoA => succinyl-CoA	K01965,K01966,K05606,K01847
AalW_BAT3C.64	Ca. Brachybacter algidus	OLB8, midas_s_29	M00741	Propanoyl-CoA metabolism, propanoyl-CoA => succinyl-CoA	K01965,K01966,K05606,K01847
OdNW_MAXAC.016	Ca. Brachybacter algidus	OLB8, midas_s_29	M00741	Propanoyl-CoA metabolism, propanoyl-CoA => succinyl-CoA	K01965,K01966,K05606,K01847
Hjor_BAT3C.56	Ca. Opimibacter iunctus	midas_g_17, midas_s_17	M00741	Propanoyl-CoA metabolism, propanoyl-CoA => succinyl-CoA	K01965,K01966,K05606,K01847
Vibo_MAXAC.073	Ca. Defluviibacterium haderslevense	midas_g_65, midas_s_65	M00741	Propanoyl-CoA metabolism, propanoyl-CoA => succinyl-CoA	K01965,K01966,K05606,K01847
Hjor_MAXAC.008	Ca. Brachybacter algidus	OLB8, midas_s_29	M00741	Propanoyl-CoA metabolism, propanoyl-CoA => succinyl-CoA	K01965,K01966,K05606,K01847
Ega_MAXAC.016	Ca. Brachybacter algidus	OLB8, midas_s_29	M00741	Propanoyl-CoA metabolism, propanoyl-CoA => succinyl-CoA	K01965,K01966,K05606,K01847
EsbE_MAXAC.073	Ca. Defluviibacterium haderslevense	midas_g_65, midas_s_65	M00741	Propanoyl-CoA metabolism, propanoyl-CoA => succinyl-CoA	K01965,K01966,K05606,K01847
Hirt_MAXAC.013	Ca. Brachybacter algidus	OLB8, midas_s_29	M00741	Propanoyl-CoA metabolism, propanoyl-CoA => succinyl-CoA	K01965,K01966,K05606,K01847
Rand_BAT3C.136	Ca. Brachybacter algidus	OLB8, midas_s_29	M00741	Propanoyl-CoA metabolism, propanoyl-CoA => succinyl-CoA	K01965,K01966,K05606,K01847
Rand_MAXAC.091	Ca. Vicinibacter affinis	midas_g_65, midas_s_177	M00741	Propanoyl-CoA metabolism, propanoyl-CoA => succinyl-CoA	K01965,K01966,K05606,K01847
Aved_BATAC.266	Ca. Defluviibacterium haderslevense	midas_g_65, midas_s_65	M00741	Propanoyl-CoA metabolism, propanoyl-CoA => succinyl-CoA	K01965,K01966,K05606,K01847
Vibo_BATAC.233	Ca. Brachybacter algidus	OLB8, midas_s_29	M00741	Propanoyl-CoA metabolism, propanoyl-CoA => succinyl-CoA	K01965,K01966,K05606,K01847
OdNE_BATAC.381_sub	Ca. Brachybacter algidus	OLB8, midas_s_29	M00741	Propanoyl-CoA metabolism, propanoyl-CoA => succinyl-CoA	K01965,K01966,K05606,K01847
AalW_MAXAC.123	Ca. Vicinibacter affinis	midas_g_65, midas_s_177	M00741	Propanoyl-CoA metabolism, propanoyl-CoA => succinyl-CoA	K01965,K01966,K05606,K01847
Ribe_BAT3C.373	Ca. Defluviibacterium haderslevense	midas_g_65, midas_s_65	M00741	Propanoyl-CoA metabolism, propanoyl-CoA => succinyl-CoA	K01965,K01966,K05606,K01847
Hade_MAXAC.021	Ca. Brachybacter algidus	OLB8, midas_s_29	M00741	Propanoyl-CoA metabolism, propanoyl-CoA => succinyl-CoA	K01965,K01966,K05606,K01847
EsbW_MAXAC.074	Ca. Vicinibacter affinis	midas_g_65, midas_s_177	M00741	Propanoyl-CoA metabolism, propanoyl-CoA => succinyl-CoA	K01965,K01966,K05606,K01847
Ejby_BAT3C.142_sub	Ca. Vicinibacter affinis	midas_g_65, midas_s_177	M00741	Propanoyl-CoA metabolism, propanoyl-CoA => succinyl-CoA	K01965,K01966,K05606,K01847
Fred_BAT3C.331	Ca. Vicinibacter proximus	midas_g_65, midas_s_177	M00741	Propanoyl-CoA metabolism, propanoyl-CoA => succinyl-CoA	K01965,K01966,K05606,K01847
AalE_MAXAC.020	Ca. Brachybacter algidus	OLB8, midas_s_29	M00188	NitT/TauT family transport system	K02051,K02050,K02049
Hade_BAT3C.141	Ca. Defluviibacterium haderslevense	midas_g_65, midas_s_65	M00188	NitT/TauT family transport system	K02051,K02050,K02049
AalW_BAT3C.64	Ca. Brachybacter algidus	OLB8, midas_s_29	M00188	NitT/TauT family transport system	K02051,K02050,K02049
OdNW_MAXAC.016	Ca. Brachybacter algidus	OLB8, midas_s_29	M00188	NitT/TauT family transport system	K02051,K02050,K02049
Vibo_MAXAC.073	Ca. Defluviibacterium haderslevense	midas_g_65, midas_s_65	M00188	NitT/TauT family transport system	K02051,K02050,K02049
Hjor_MAXAC.008	Ca. Brachybacter algidus	OLB8, midas_s_29	M00188	NitT/TauT family transport system	K02051,K02050,K02049
Ega_MAXAC.016	Ca. Brachybacter algidus	OLB8, midas_s_29	M00188	NitT/TauT family transport system	K02051,K02050,K02049
Hirt_MAXAC.013	Ca. Brachybacter algidus	OLB8, midas_s_29	M00188	NitT/TauT family transport system	K02051,K02050,K02049
Aved_BATAC.266	Ca. Defluviibacterium haderslevense	midas_g_65, midas_s_65	M00188	NitT/TauT family transport system	K02051,K02050,K02049
Vibo_BATAC.233	Ca. Brachybacter algidus	OLB8, midas_s_29	M00188	NitT/TauT family transport system	K02051,K02050,K02049
OdNE_BATAC.381_sub	Ca. Brachybacter algidus	OLB8, midas_s_29	M00188	NitT/TauT family transport system	K02051,K02050,K02049
Ribe_BAT3C.373	Ca. Defluviibacterium haderslevense	midas_g_65, midas_s_65	M00188	NitT/TauT family transport system	K02051,K02050,K02049
Mari_MAXAC.015	Ca. Brachybacter algidus	OLB8, midas_s_29	M00188	NitT/TauT family transport system	K02051,K02050,K02049
Skiv_BAT3C.266	Ca. Opimibacter skivensis	midas_g_17, midas_s_17	M00254	ABC-2 type transport system	K01992,K01990
AalE_MAXAC.020	Ca. Brachybacter algidus	OLB8, midas_s_29	M00254	ABC-2 type transport system	K01992,K01990
Ribe_MAXAC.069	Ca. Vicinibacter affinis	midas_g_65, midas_s_177	M00254	ABC-2 type transport system	K01992,K01990
Mari_MAXAC.061	Ca. Opimibacter skivensis	midas_g_17, midas_s_17	M00254	ABC-2 type transport system	K01992,K01990
Hade_BAT3C.141	Ca. Defluviibacterium haderslevense	midas_g_65, midas_s_65	M00254	ABC-2 type transport system	K01992,K01990
AalW_BAT3C.64	Ca. Brachybacter algidus	OLB8, midas_s_29	M00254	ABC-2 type transport system	K01992,K01990
Hade_MAXAC.112	Ca. Vicinibacter affinis	midas_g_65, midas_s_177	M00254	ABC-2 type transport system	K01992,K01990
OdNW_MAXAC.016	Ca. Brachybacter algidus	OLB8, midas_s_29	M00254	ABC-2 type transport system	K01992,K01990
Hjor_BAT3C.56	Ca. Opimibacter iunctus	midas_g_17, midas_s_17	M00254	ABC-2 type transport system	K01992,K01990
Lyne_MAXAC.097	Ca. Vicinibacter affinis	midas_g_65, midas_s_177	M00254	ABC-2 type transport system	K01992,K01990
Vibo_MAXAC.073	Ca. Defluviibacterium haderslevense	midas_g_65, midas_s_65	M00254	ABC-2 type transport system	K01992,K01990
Hjor_MAXAC.008	Ca. Brachybacter algidus	OLB8, midas_s_29	M00254	ABC-2 type transport system	K01992,K01990
Ega_MAXAC.016	Ca. Brachybacter algidus	OLB8, midas_s_29	M00254	ABC-2 type transport system	K01992,K01990
EsbE_MAXAC.073	Ca. Defluviibacterium haderslevense	midas_g_65, midas_s_65	M00254	ABC-2 type transport system	K01992,K01990
Ejby_BATAC.240	Ca. Parvibacillus calidus	OLB8, midas_s_3279	M00254	ABC-2 type transport system	K01992,K01990
Hirt_MAXAC.013	Ca. Brachybacter algidus	OLB8, midas_s_29	M00254	ABC-2 type transport system	K01992,K01990
Rand_BAT3C.136	Ca. Brachybacter algidus	OLB8, midas_s_29	M00254	ABC-2 type transport system	K01992,K01990
Rand_MAXAC.091	Ca. Vicinibacter affinis	midas_g_65, midas_s_177	M00254	ABC-2 type transport system	K01992,K01990
Aved_BATAC.266	Ca. Defluviibacterium haderslevense	midas_g_65, midas_s_65	M00254	ABC-2 type transport system	K01992,K01990
Vibo_BATAC.233	Ca. Brachybacter algidus	OLB8, midas_s_29	M00254	ABC-2 type transport system	K01992,K01990
OdNE_BATAC.381_sub	Ca. Brachybacter algidus	OLB8, midas_s_29	M00254	ABC-2 type transport system	K01992,K01990
AalW_MAXAC.123	Ca. Vicinibacter affinis	midas_g_65, midas_s_177	M00254	ABC-2 type transport system	K01992,K01990
Aved_MAXAC.112	Ca. Vicinibacter affinis	midas_g_65, midas_s_177	M00254	ABC-2 type transport system	K01992,K01990
Ribe_BAT3C.373	Ca. Defluviibacterium haderslevense	midas_g_65, midas_s_65	M00254	ABC-2 type transport system	K01992,K01990
Hade_MAXAC.021	Ca. Brachybacter algidus	OLB8, midas_s_29	M00254	ABC-2 type transport system	K01992,K01990
Ega_BAT3C.215	Ca. Defluviibacterium haderslevense	midas_g_65, midas_s_65	M00254	ABC-2 type transport system	K01992,K01990
EsbW_MAXAC.074	Ca. Vicinibacter affinis	midas_g_65, midas_s_177	M00254	ABC-2 type transport system	K01992,K01990
Mari_MAXAC.015	Ca. Brachybacter algidus	OLB8, midas_s_29	M00254	ABC-2 type transport system	K01992,K01990
Ejby_BAT3C.142_sub	Ca. Vicinibacter affinis	midas_g_65, midas_s_177	M00254	ABC-2 type transport system	K01992,K01990
AalE_BAT3C.229	Ca. Vicinibacter affinis	midas_g_65, midas_s_177	M00254	ABC-2 type transport system	K01992,K01990
Fred_BAT3C.331	Ca. Vicinibacter proximus	midas_g_65, midas_s_177	M00254	ABC-2 type transport system	K01992,K01990
Skiv_BAT3C.266	Ca. Opimibacter skivensis	midas_g_17, midas_s_17	M00255	Lipoprotein-releasing system	K09808,K09810
AalE_MAXAC.020	Ca. Brachybacter algidus	OLB8, midas_s_29	M00255	Lipoprotein-releasing system	K09808,K09810
Ribe_MAXAC.069	Ca. Vicinibacter affinis	midas_g_65, midas_s_177	M00255	Lipoprotein-releasing system	K09808,K09810
Mari_MAXAC.061	Ca. Opimibacter skivensis	midas_g_17, midas_s_17	M00255	Lipoprotein-releasing system	K09808,K09810
Hade_BAT3C.141	Ca. Defluviibacterium haderslevense	midas_g_65, midas_s_65	M00255	Lipoprotein-releasing system	K09808,K09810
AalW_BAT3C.64	Ca. Brachybacter algidus	OLB8, midas_s_29	M00255	Lipoprotein-releasing system	K09808,K09810
Hade_MAXAC.112	Ca. Vicinibacter affinis	midas_g_65, midas_s_177	M00255	Lipoprotein-releasing system	K09808,K09810
OdNW_MAXAC.016	Ca. Brachybacter algidus	OLB8, midas_s_29	M00255	Lipoprotein-releasing system	K09808,K09810
Hjor_BAT3C.56	Ca. Opimibacter iunctus	midas_g_17, midas_s_17	M00255	Lipoprotein-releasing system	K09808,K09810
Lyne_MAXAC.097	Ca. Vicinibacter affinis	midas_g_65, midas_s_177	M00255	Lipoprotein-releasing system	K09808,K09810
Hjor_MAXAC.008	Ca. Brachybacter algidus	OLB8, midas_s_29	M00255	Lipoprotein-releasing system	K09808,K09810
Ega_MAXAC.016	Ca. Brachybacter algidus	OLB8, midas_s_29	M00255	Lipoprotein-releasing system	K09808,K09810
EsbE_MAXAC.073	Ca. Defluviibacterium haderslevense	midas_g_65, midas_s_65	M00255	Lipoprotein-releasing system	K09808,K09810
Ejby_BATAC.240	Ca. Parvibacillus calidus	OLB8, midas_s_3279	M00255	Lipoprotein-releasing system	K09808,K09810
Hirt_MAXAC.013	Ca. Brachybacter algidus	OLB8, midas_s_29	M00255	Lipoprotein-releasing system	K09808,K09810
Rand_BAT3C.136	Ca. Brachybacter algidus	OLB8, midas_s_29	M00255	Lipoprotein-releasing system	K09808,K09810
Rand_MAXAC.091	Ca. Vicinibacter affinis	midas_g_65, midas_s_177	M00255	Lipoprotein-releasing system	K09808,K09810
Aved_BATAC.266	Ca. Defluviibacterium haderslevense	midas_g_65, midas_s_65	M00255	Lipoprotein-releasing system	K09808,K09810
Vibo_BATAC.233	Ca. Brachybacter algidus	OLB8, midas_s_29	M00255	Lipoprotein-releasing system	K09808,K09810
OdNE_BATAC.381_sub	Ca. Brachybacter algidus	OLB8, midas_s_29	M00255	Lipoprotein-releasing system	K09808,K09810
AalW_MAXAC.123	Ca. Vicinibacter affinis	midas_g_65, midas_s_177	M00255	Lipoprotein-releasing system	K09808,K09810
Aved_MAXAC.112	Ca. Vicinibacter affinis	midas_g_65, midas_s_177	M00255	Lipoprotein-releasing system	K09808,K09810
Ribe_BAT3C.373	Ca. Defluviibacterium haderslevense	midas_g_65, midas_s_65	M00255	Lipoprotein-releasing system	K09808,K09810
Hade_MAXAC.021	Ca. Brachybacter algidus	OLB8, midas_s_29	M00255	Lipoprotein-releasing system	K09808,K09810
Ega_BAT3C.215	Ca. Defluviibacterium haderslevense	midas_g_65, midas_s_65	M00255	Lipoprotein-releasing system	K09808,K09810
EsbW_MAXAC.074	Ca. Vicinibacter affinis	midas_g_65, midas_s_177	M00255	Lipoprotein-releasing system	K09808,K09810
Mari_MAXAC.015	Ca. Brachybacter algidus	OLB8, midas_s_29	M00255	Lipoprotein-releasing system	K09808,K09810
Ejby_BAT3C.142_sub	Ca. Vicinibacter affinis	midas_g_65, midas_s_177	M00255	Lipoprotein-releasing system	K09808,K09810
AalE_BAT3C.229	Ca. Vicinibacter affinis	midas_g_65, midas_s_177	M00255	Lipoprotein-releasing system	K09808,K09810
Fred_BAT3C.331	Ca. Vicinibacter proximus	midas_g_65, midas_s_177	M00255	Lipoprotein-releasing system	K09808,K09810
AalE_MAXAC.020	Ca. Brachybacter algidus	OLB8, midas_s_29	M00256	Cell division transport system	K09811,K09812
AalW_BAT3C.64	Ca. Brachybacter algidus	OLB8, midas_s_29	M00256	Cell division transport system	K09811,K09812
OdNW_MAXAC.016	Ca. Brachybacter algidus	OLB8, midas_s_29	M00256	Cell division transport system	K09811,K09812
Hjor_MAXAC.008	Ca. Brachybacter algidus	OLB8, midas_s_29	M00256	Cell division transport system	K09811,K09812
Ega_MAXAC.016	Ca. Brachybacter algidus	OLB8, midas_s_29	M00256	Cell division transport system	K09811,K09812
Ejby_BATAC.240	Ca. Parvibacillus calidus	OLB8, midas_s_3279	M00256	Cell division transport system	K09811,K09812
Hirt_MAXAC.013	Ca. Brachybacter algidus	OLB8, midas_s_29	M00256	Cell division transport system	K09811,K09812
Rand_BAT3C.136	Ca. Brachybacter algidus	OLB8, midas_s_29	M00256	Cell division transport system	K09811,K09812
Vibo_BATAC.233	Ca. Brachybacter algidus	OLB8, midas_s_29	M00256	Cell division transport system	K09811,K09812
OdNE_BATAC.381_sub	Ca. Brachybacter algidus	OLB8, midas_s_29	M00256	Cell division transport system	K09811,K09812
Hade_MAXAC.021	Ca. Brachybacter algidus	OLB8, midas_s_29	M00256	Cell division transport system	K09811,K09812
Mari_MAXAC.015	Ca. Brachybacter algidus	OLB8, midas_s_29	M00256	Cell division transport system	K09811,K09812
Skiv_BAT3C.266	Ca. Opimibacter skivensis	midas_g_17, midas_s_17	M00258	Putative ABC transport system	K02004,K02003
AalE_MAXAC.020	Ca. Brachybacter algidus	OLB8, midas_s_29	M00258	Putative ABC transport system	K02004,K02003
Ribe_MAXAC.069	Ca. Vicinibacter affinis	midas_g_65, midas_s_177	M00258	Putative ABC transport system	K02004,K02003
Mari_MAXAC.061	Ca. Opimibacter skivensis	midas_g_17, midas_s_17	M00258	Putative ABC transport system	K02004,K02003
Hade_BAT3C.141	Ca. Defluviibacterium haderslevense	midas_g_65, midas_s_65	M00258	Putative ABC transport system	K02004,K02003
AalW_BAT3C.64	Ca. Brachybacter algidus	OLB8, midas_s_29	M00258	Putative ABC transport system	K02004,K02003
Hade_MAXAC.112	Ca. Vicinibacter affinis	midas_g_65, midas_s_177	M00258	Putative ABC transport system	K02004,K02003
OdNW_MAXAC.016	Ca. Brachybacter algidus	OLB8, midas_s_29	M00258	Putative ABC transport system	K02004,K02003
Hjor_BAT3C.56	Ca. Opimibacter iunctus	midas_g_17, midas_s_17	M00258	Putative ABC transport system	K02004,K02003
Lyne_MAXAC.097	Ca. Vicinibacter affinis	midas_g_65, midas_s_177	M00258	Putative ABC transport system	K02004,K02003
Vibo_MAXAC.073	Ca. Defluviibacterium haderslevense	midas_g_65, midas_s_65	M00258	Putative ABC transport system	K02004,K02003
Hjor_MAXAC.008	Ca. Brachybacter algidus	OLB8, midas_s_29	M00258	Putative ABC transport system	K02004,K02003
Ega_MAXAC.016	Ca. Brachybacter algidus	OLB8, midas_s_29	M00258	Putative ABC transport system	K02004,K02003
EsbE_MAXAC.073	Ca. Defluviibacterium haderslevense	midas_g_65, midas_s_65	M00258	Putative ABC transport system	K02004,K02003
Ejby_BATAC.240	Ca. Parvibacillus calidus	OLB8, midas_s_3279	M00258	Putative ABC transport system	K02004,K02003
Hirt_MAXAC.013	Ca. Brachybacter algidus	OLB8, midas_s_29	M00258	Putative ABC transport system	K02004,K02003
Rand_BAT3C.136	Ca. Brachybacter algidus	OLB8, midas_s_29	M00258	Putative ABC transport system	K02004,K02003
Rand_MAXAC.091	Ca. Vicinibacter affinis	midas_g_65, midas_s_177	M00258	Putative ABC transport system	K02004,K02003
Aved_BATAC.266	Ca. Defluviibacterium haderslevense	midas_g_65, midas_s_65	M00258	Putative ABC transport system	K02004,K02003
Vibo_BATAC.233	Ca. Brachybacter algidus	OLB8, midas_s_29	M00258	Putative ABC transport system	K02004,K02003
OdNE_BATAC.381_sub	Ca. Brachybacter algidus	OLB8, midas_s_29	M00258	Putative ABC transport system	K02004,K02003
AalW_MAXAC.123	Ca. Vicinibacter affinis	midas_g_65, midas_s_177	M00258	Putative ABC transport system	K02004,K02003
Aved_MAXAC.112	Ca. Vicinibacter affinis	midas_g_65, midas_s_177	M00258	Putative ABC transport system	K02004,K02003
Ribe_BAT3C.373	Ca. Defluviibacterium haderslevense	midas_g_65, midas_s_65	M00258	Putative ABC transport system	K02004,K02003
Hade_MAXAC.021	Ca. Brachybacter algidus	OLB8, midas_s_29	M00258	Putative ABC transport system	K02004,K02003
Ega_BAT3C.215	Ca. Defluviibacterium haderslevense	midas_g_65, midas_s_65	M00258	Putative ABC transport system	K02004,K02003
EsbW_MAXAC.074	Ca. Vicinibacter affinis	midas_g_65, midas_s_177	M00258	Putative ABC transport system	K02004,K02003
Mari_MAXAC.015	Ca. Brachybacter algidus	OLB8, midas_s_29	M00258	Putative ABC transport system	K02004,K02003
Ejby_BAT3C.142_sub	Ca. Vicinibacter affinis	midas_g_65, midas_s_177	M00258	Putative ABC transport system	K02004,K02003
AalE_BAT3C.229	Ca. Vicinibacter affinis	midas_g_65, midas_s_177	M00258	Putative ABC transport system	K02004,K02003
Fred_BAT3C.331	Ca. Vicinibacter proximus	midas_g_65, midas_s_177	M00258	Putative ABC transport system	K02004,K02003
Skiv_BAT3C.266	Ca. Opimibacter skivensis	midas_g_17, midas_s_17	M00259	Heme transport system	K02195,K02194,K02193
AalE_MAXAC.020	Ca. Brachybacter algidus	OLB8, midas_s_29	M00259	Heme transport system	K02195,K02194,K02193
Mari_MAXAC.061	Ca. Opimibacter skivensis	midas_g_17, midas_s_17	M00259	Heme transport system	K02195,K02194,K02193
OdNW_MAXAC.016	Ca. Brachybacter algidus	OLB8, midas_s_29	M00259	Heme transport system	K02195,K02194,K02193
Hjor_BAT3C.56	Ca. Opimibacter iunctus	midas_g_17, midas_s_17	M00259	Heme transport system	K02195,K02194,K02193
Hjor_MAXAC.008	Ca. Brachybacter algidus	OLB8, midas_s_29	M00259	Heme transport system	K02195,K02194,K02193
Ejby_BATAC.240	Ca. Parvibacillus calidus	OLB8, midas_s_3279	M00259	Heme transport system	K02195,K02194,K02193
Vibo_BATAC.233	Ca. Brachybacter algidus	OLB8, midas_s_29	M00259	Heme transport system	K02195,K02194,K02193
OdNE_BATAC.381_sub	Ca. Brachybacter algidus	OLB8, midas_s_29	M00259	Heme transport system	K02195,K02194,K02193
AalE_MAXAC.020	Ca. Brachybacter algidus	OLB8, midas_s_29	M00035	Methionine degradation	K00789,K00558,K01251,K01697
Hade_BAT3C.141	Ca. Defluviibacterium haderslevense	midas_g_65, midas_s_65	M00035	Methionine degradation	K00789,K00558,K01251,K01697
AalW_BAT3C.64	Ca. Brachybacter algidus	OLB8, midas_s_29	M00035	Methionine degradation	K00789,K00558,K01251,K01697
Lyne_MAXAC.097	Ca. Vicinibacter affinis	midas_g_65, midas_s_177	M00035	Methionine degradation	K00789,K00558,K01251,K01697
Hjor_MAXAC.008	Ca. Brachybacter algidus	OLB8, midas_s_29	M00035	Methionine degradation	K00789,K00558,K01251,K01697
EsbE_MAXAC.073	Ca. Defluviibacterium haderslevense	midas_g_65, midas_s_65	M00035	Methionine degradation	K00789,K00558,K01251,K01697
Ejby_BATAC.240	Ca. Parvibacillus calidus	OLB8, midas_s_3279	M00035	Methionine degradation	K00789,K00558,K01251,K01697
Hirt_MAXAC.013	Ca. Brachybacter algidus	OLB8, midas_s_29	M00035	Methionine degradation	K00789,K00558,K01251,K01697
Rand_MAXAC.091	Ca. Vicinibacter affinis	midas_g_65, midas_s_177	M00035	Methionine degradation	K00789,K00558,K01251,K01697
Aved_BATAC.266	Ca. Defluviibacterium haderslevense	midas_g_65, midas_s_65	M00035	Methionine degradation	K00789,K00558,K01251,K01697
AalW_MAXAC.123	Ca. Vicinibacter affinis	midas_g_65, midas_s_177	M00035	Methionine degradation	K00789,K00558,K01251,K01697
Aved_MAXAC.112	Ca. Vicinibacter affinis	midas_g_65, midas_s_177	M00035	Methionine degradation	K00789,K00558,K01251,K01697
Hade_MAXAC.021	Ca. Brachybacter algidus	OLB8, midas_s_29	M00035	Methionine degradation	K00789,K00558,K01251,K01697
Ega_BAT3C.215	Ca. Defluviibacterium haderslevense	midas_g_65, midas_s_65	M00035	Methionine degradation	K00789,K00558,K01251,K01697
EsbW_MAXAC.074	Ca. Vicinibacter affinis	midas_g_65, midas_s_177	M00035	Methionine degradation	K00789,K00558,K01251,K01697
AalE_BAT3C.229	Ca. Vicinibacter affinis	midas_g_65, midas_s_177	M00035	Methionine degradation	K00789,K00558,K01251,K01697
Skiv_BAT3C.266	Ca. Opimibacter skivensis	midas_g_17, midas_s_17	M00063	CMP-KDO biosynthesis	K06041,K01627,K03270,K00979
AalE_MAXAC.020	Ca. Brachybacter algidus	OLB8, midas_s_29	M00063	CMP-KDO biosynthesis	K06041,K01627,K03270,K00979
Ribe_MAXAC.069	Ca. Vicinibacter affinis	midas_g_65, midas_s_177	M00063	CMP-KDO biosynthesis	K06041,K01627,K03270,K00979
Mari_MAXAC.061	Ca. Opimibacter skivensis	midas_g_17, midas_s_17	M00063	CMP-KDO biosynthesis	K06041,K01627,K03270,K00979
Hade_BAT3C.141	Ca. Defluviibacterium haderslevense	midas_g_65, midas_s_65	M00063	CMP-KDO biosynthesis	K06041,K01627,K03270,K00979
AalW_BAT3C.64	Ca. Brachybacter algidus	OLB8, midas_s_29	M00063	CMP-KDO biosynthesis	K06041,K01627,K03270,K00979
Hade_MAXAC.112	Ca. Vicinibacter affinis	midas_g_65, midas_s_177	M00063	CMP-KDO biosynthesis	K06041,K01627,K03270,K00979
OdNW_MAXAC.016	Ca. Brachybacter algidus	OLB8, midas_s_29	M00063	CMP-KDO biosynthesis	K06041,K01627,K03270,K00979
Hjor_BAT3C.56	Ca. Opimibacter iunctus	midas_g_17, midas_s_17	M00063	CMP-KDO biosynthesis	K06041,K01627,K03270,K00979
Lyne_MAXAC.097	Ca. Vicinibacter affinis	midas_g_65, midas_s_177	M00063	CMP-KDO biosynthesis	K06041,K01627,K03270,K00979
Hjor_MAXAC.008	Ca. Brachybacter algidus	OLB8, midas_s_29	M00063	CMP-KDO biosynthesis	K06041,K01627,K03270,K00979
Ega_MAXAC.016	Ca. Brachybacter algidus	OLB8, midas_s_29	M00063	CMP-KDO biosynthesis	K06041,K01627,K03270,K00979
EsbE_MAXAC.073	Ca. Defluviibacterium haderslevense	midas_g_65, midas_s_65	M00063	CMP-KDO biosynthesis	K06041,K01627,K03270,K00979
Hirt_MAXAC.013	Ca. Brachybacter algidus	OLB8, midas_s_29	M00063	CMP-KDO biosynthesis	K06041,K01627,K03270,K00979
Rand_BAT3C.136	Ca. Brachybacter algidus	OLB8, midas_s_29	M00063	CMP-KDO biosynthesis	K06041,K01627,K03270,K00979
Rand_MAXAC.091	Ca. Vicinibacter affinis	midas_g_65, midas_s_177	M00063	CMP-KDO biosynthesis	K06041,K01627,K03270,K00979
Aved_BATAC.266	Ca. Defluviibacterium haderslevense	midas_g_65, midas_s_65	M00063	CMP-KDO biosynthesis	K06041,K01627,K03270,K00979
Vibo_BATAC.233	Ca. Brachybacter algidus	OLB8, midas_s_29	M00063	CMP-KDO biosynthesis	K06041,K01627,K03270,K00979
OdNE_BATAC.381_sub	Ca. Brachybacter algidus	OLB8, midas_s_29	M00063	CMP-KDO biosynthesis	K06041,K01627,K03270,K00979
AalW_MAXAC.123	Ca. Vicinibacter affinis	midas_g_65, midas_s_177	M00063	CMP-KDO biosynthesis	K06041,K01627,K03270,K00979
Ribe_BAT3C.373	Ca. Defluviibacterium haderslevense	midas_g_65, midas_s_65	M00063	CMP-KDO biosynthesis	K06041,K01627,K03270,K00979
Hade_MAXAC.021	Ca. Brachybacter algidus	OLB8, midas_s_29	M00063	CMP-KDO biosynthesis	K06041,K01627,K03270,K00979
Ega_BAT3C.215	Ca. Defluviibacterium haderslevense	midas_g_65, midas_s_65	M00063	CMP-KDO biosynthesis	K06041,K01627,K03270,K00979
EsbW_MAXAC.074	Ca. Vicinibacter affinis	midas_g_65, midas_s_177	M00063	CMP-KDO biosynthesis	K06041,K01627,K03270,K00979
Mari_MAXAC.015	Ca. Brachybacter algidus	OLB8, midas_s_29	M00063	CMP-KDO biosynthesis	K06041,K01627,K03270,K00979
Ejby_BAT3C.142_sub	Ca. Vicinibacter affinis	midas_g_65, midas_s_177	M00063	CMP-KDO biosynthesis	K06041,K01627,K03270,K00979
AalE_BAT3C.229	Ca. Vicinibacter affinis	midas_g_65, midas_s_177	M00063	CMP-KDO biosynthesis	K06041,K01627,K03270,K00979
Fred_BAT3C.331	Ca. Vicinibacter proximus	midas_g_65, midas_s_177	M00063	CMP-KDO biosynthesis	K06041,K01627,K03270,K00979
Skiv_BAT3C.266	Ca. Opimibacter skivensis	midas_g_17, midas_s_17	M00360	Aminoacyl-tRNA biosynthesis, prokaryotes	K01872,K01887,K01893,K01876,K01883,K01886,K01880,K01892,K01870,K01869,K04567,K01874,K01889,K01890,K01881,K01875,K01868,K01867,K01866,K01873
Hade_BAT3C.141	Ca. Defluviibacterium haderslevense	midas_g_65, midas_s_65	M00360	Aminoacyl-tRNA biosynthesis, prokaryotes	K01872,K01887,K01893,K01876,K01883,K01886,K01885,K01880,K01892,K01870,K01869,K04567,K01874,K01889,K01890,K01881,K01875,K01868,K01867,K01866,K01873
Lyne_MAXAC.097	Ca. Vicinibacter affinis	midas_g_65, midas_s_177	M00360	Aminoacyl-tRNA biosynthesis, prokaryotes	K01872,K01887,K01893,K01876,K01883,K01886,K01885,K01880,K01892,K01870,K01869,K04567,K01874,K01889,K01890,K01881,K01875,K01868,K01867,K01866,K01873
Ejby_BATAC.240	Ca. Parvibacillus calidus	OLB8, midas_s_3279	M00360	Aminoacyl-tRNA biosynthesis, prokaryotes	K01872,K01887,K01893,K01876,K01883,K01886,K01885,K01880,K01892,K01870,K01869,K04566,K01874,K01889,K01890,K01881,K01875,K01868,K01867,K01866,K01873
Rand_MAXAC.091	Ca. Vicinibacter affinis	midas_g_65, midas_s_177	M00360	Aminoacyl-tRNA biosynthesis, prokaryotes	K01872,K01887,K01893,K01883,K01886,K01885,K01880,K01892,K01870,K01869,K04567,K01874,K01889,K01890,K01881,K01875,K01868,K01867,K01866,K01873
AalW_MAXAC.123	Ca. Vicinibacter affinis	midas_g_65, midas_s_177	M00360	Aminoacyl-tRNA biosynthesis, prokaryotes	K01872,K01887,K01893,K01876,K01883,K01886,K01885,K01880,K01892,K01870,K01869,K04567,K01874,K01889,K01890,K01881,K01875,K01868,K01867,K01866,K01873
Ega_BAT3C.215	Ca. Defluviibacterium haderslevense	midas_g_65, midas_s_65	M00360	Aminoacyl-tRNA biosynthesis, prokaryotes	K01872,K01887,K01893,K01876,K01883,K01886,K01885,K01880,K01892,K01870,K01869,K04567,K01874,K01889,K01890,K01881,K01875,K01868,K01867,K01866,K01873
EsbW_MAXAC.074	Ca. Vicinibacter affinis	midas_g_65, midas_s_177	M00360	Aminoacyl-tRNA biosynthesis, prokaryotes	K01872,K01887,K01893,K01876,K01883,K01886,K01885,K01880,K01892,K01870,K01869,K04567,K01874,K01889,K01890,K01881,K01875,K01868,K01867,K01866,K01873
Fred_BAT3C.331	Ca. Vicinibacter proximus	midas_g_65, midas_s_177	M00360	Aminoacyl-tRNA biosynthesis, prokaryotes	K01872,K01887,K01893,K01876,K01883,K01886,K01885,K01880,K01892,K01870,K01869,K04567,K01874,K01889,K01890,K01881,K01875,K01868,K01867,K01866,K01873
Skiv_BAT3C.266	Ca. Opimibacter skivensis	midas_g_17, midas_s_17	M00364	C10-C20 isoprenoid biosynthesis, bacteria	K01823,K13789
AalE_MAXAC.020	Ca. Brachybacter algidus	OLB8, midas_s_29	M00364	C10-C20 isoprenoid biosynthesis, bacteria	K01823,K13789
Ribe_MAXAC.069	Ca. Vicinibacter affinis	midas_g_65, midas_s_177	M00364	C10-C20 isoprenoid biosynthesis, bacteria	K01823,K13789
Mari_MAXAC.061	Ca. Opimibacter skivensis	midas_g_17, midas_s_17	M00364	C10-C20 isoprenoid biosynthesis, bacteria	K01823,K13789
Hade_BAT3C.141	Ca. Defluviibacterium haderslevense	midas_g_65, midas_s_65	M00364	C10-C20 isoprenoid biosynthesis, bacteria	K01823,K13789
AalW_BAT3C.64	Ca. Brachybacter algidus	OLB8, midas_s_29	M00364	C10-C20 isoprenoid biosynthesis, bacteria	K01823,K13789
Hade_MAXAC.112	Ca. Vicinibacter affinis	midas_g_65, midas_s_177	M00364	C10-C20 isoprenoid biosynthesis, bacteria	K01823,K13789
OdNW_MAXAC.016	Ca. Brachybacter algidus	OLB8, midas_s_29	M00364	C10-C20 isoprenoid biosynthesis, bacteria	K01823,K13789
Hjor_BAT3C.56	Ca. Opimibacter iunctus	midas_g_17, midas_s_17	M00364	C10-C20 isoprenoid biosynthesis, bacteria	K01823,K13789
Lyne_MAXAC.097	Ca. Vicinibacter affinis	midas_g_65, midas_s_177	M00364	C10-C20 isoprenoid biosynthesis, bacteria	K01823,K13789
Vibo_MAXAC.073	Ca. Defluviibacterium haderslevense	midas_g_65, midas_s_65	M00364	C10-C20 isoprenoid biosynthesis, bacteria	K01823,K13789
Hjor_MAXAC.008	Ca. Brachybacter algidus	OLB8, midas_s_29	M00364	C10-C20 isoprenoid biosynthesis, bacteria	K01823,K13789
Ega_MAXAC.016	Ca. Brachybacter algidus	OLB8, midas_s_29	M00364	C10-C20 isoprenoid biosynthesis, bacteria	K01823,K13789
EsbE_MAXAC.073	Ca. Defluviibacterium haderslevense	midas_g_65, midas_s_65	M00364	C10-C20 isoprenoid biosynthesis, bacteria	K01823,K13789
Ejby_BATAC.240	Ca. Parvibacillus calidus	OLB8, midas_s_3279	M00364	C10-C20 isoprenoid biosynthesis, bacteria	K01823,K13789
Hirt_MAXAC.013	Ca. Brachybacter algidus	OLB8, midas_s_29	M00364	C10-C20 isoprenoid biosynthesis, bacteria	K01823,K13789
Rand_BAT3C.136	Ca. Brachybacter algidus	OLB8, midas_s_29	M00364	C10-C20 isoprenoid biosynthesis, bacteria	K01823,K13789
Rand_MAXAC.091	Ca. Vicinibacter affinis	midas_g_65, midas_s_177	M00364	C10-C20 isoprenoid biosynthesis, bacteria	K01823,K13789
Aved_BATAC.266	Ca. Defluviibacterium haderslevense	midas_g_65, midas_s_65	M00364	C10-C20 isoprenoid biosynthesis, bacteria	K01823,K13789
Vibo_BATAC.233	Ca. Brachybacter algidus	OLB8, midas_s_29	M00364	C10-C20 isoprenoid biosynthesis, bacteria	K01823,K13789
OdNE_BATAC.381_sub	Ca. Brachybacter algidus	OLB8, midas_s_29	M00364	C10-C20 isoprenoid biosynthesis, bacteria	K01823,K13789
AalW_MAXAC.123	Ca. Vicinibacter affinis	midas_g_65, midas_s_177	M00364	C10-C20 isoprenoid biosynthesis, bacteria	K01823,K13789
Ribe_BAT3C.373	Ca. Defluviibacterium haderslevense	midas_g_65, midas_s_65	M00364	C10-C20 isoprenoid biosynthesis, bacteria	K01823,K13789
Hade_MAXAC.021	Ca. Brachybacter algidus	OLB8, midas_s_29	M00364	C10-C20 isoprenoid biosynthesis, bacteria	K01823,K13789
Ega_BAT3C.215	Ca. Defluviibacterium haderslevense	midas_g_65, midas_s_65	M00364	C10-C20 isoprenoid biosynthesis, bacteria	K01823,K13789
EsbW_MAXAC.074	Ca. Vicinibacter affinis	midas_g_65, midas_s_177	M00364	C10-C20 isoprenoid biosynthesis, bacteria	K01823,K13789
Ejby_BAT3C.142_sub	Ca. Vicinibacter affinis	midas_g_65, midas_s_177	M00364	C10-C20 isoprenoid biosynthesis, bacteria	K01823,K13789
AalE_BAT3C.229	Ca. Vicinibacter affinis	midas_g_65, midas_s_177	M00364	C10-C20 isoprenoid biosynthesis, bacteria	K01823,K13789
Fred_BAT3C.331	Ca. Vicinibacter proximus	midas_g_65, midas_s_177	M00364	C10-C20 isoprenoid biosynthesis, bacteria	K01823,K13789
Skiv_BAT3C.266	Ca. Opimibacter skivensis	midas_g_17, midas_s_17	M00144	NADH:quinone oxidoreductase, prokaryotes	K00330,K00332,K00333,K00334,K00335,K00336,K00337,K00338,K00339,K00340,K00341,K00342,K00343
AalE_MAXAC.020	Ca. Brachybacter algidus	OLB8, midas_s_29	M00144	NADH:quinone oxidoreductase, prokaryotes	K00330,K00332,K00333,K00334,K00335,K00336,K00337,K00338,K00339,K00340,K00341,K00342,K00343
Ribe_MAXAC.069	Ca. Vicinibacter affinis	midas_g_65, midas_s_177	M00144	NADH:quinone oxidoreductase, prokaryotes	K00330,K00332,K00333,K00334,K00335,K00336,K00337,K00338,K00339,K00340,K00341,K00342,K00343
Mari_MAXAC.061	Ca. Opimibacter skivensis	midas_g_17, midas_s_17	M00144	NADH:quinone oxidoreductase, prokaryotes	K00330,K00332,K00333,K00334,K00335,K00336,K00337,K00338,K00339,K00340,K00341,K00342,K00343
Hade_BAT3C.141	Ca. Defluviibacterium haderslevense	midas_g_65, midas_s_65	M00144	NADH:quinone oxidoreductase, prokaryotes	K00330,K00332,K00333,K00334,K00335,K00336,K00337,K00338,K00339,K00340,K00341,K00342,K00343
Hjor_BAT3C.56	Ca. Opimibacter iunctus	midas_g_17, midas_s_17	M00144	NADH:quinone oxidoreductase, prokaryotes	K00330,K00332,K00333,K00334,K00335,K00336,K00337,K00338,K00339,K00340,K00341,K00342,K00343
Vibo_MAXAC.073	Ca. Defluviibacterium haderslevense	midas_g_65, midas_s_65	M00144	NADH:quinone oxidoreductase, prokaryotes	K00330,K00332,K00333,K00334,K00335,K00336,K00337,K00338,K00339,K00340,K00341,K00342,K00343
Hjor_MAXAC.008	Ca. Brachybacter algidus	OLB8, midas_s_29	M00144	NADH:quinone oxidoreductase, prokaryotes	K00330,K00332,K00333,K00334,K00335,K00336,K00337,K00338,K00339,K00340,K00341,K00342,K00343
Ega_MAXAC.016	Ca. Brachybacter algidus	OLB8, midas_s_29	M00144	NADH:quinone oxidoreductase, prokaryotes	K00330,K00332,K00333,K00334,K00335,K00336,K00337,K00338,K00339,K00340,K00341,K00342,K00343
EsbE_MAXAC.073	Ca. Defluviibacterium haderslevense	midas_g_65, midas_s_65	M00144	NADH:quinone oxidoreductase, prokaryotes	K00330,K00332,K00333,K00334,K00335,K00336,K00337,K00338,K00339,K00340,K00341,K00342,K00343
Ejby_BATAC.240	Ca. Parvibacillus calidus	OLB8, midas_s_3279	M00144	NADH:quinone oxidoreductase, prokaryotes	K00330,K00331,K13378,K00334,K00335,K00336,K00337,K00338,K00339,K00340,K00341,K00342,K00343
Rand_BAT3C.136	Ca. Brachybacter algidus	OLB8, midas_s_29	M00144	NADH:quinone oxidoreductase, prokaryotes	K00330,K00332,K00333,K00334,K00335,K00336,K00337,K00338,K00339,K00340,K00341,K00342,K00343
Aved_BATAC.266	Ca. Defluviibacterium haderslevense	midas_g_65, midas_s_65	M00144	NADH:quinone oxidoreductase, prokaryotes	K00330,K00332,K00333,K00334,K00335,K00336,K00337,K00338,K00339,K00340,K00341,K00342,K00343
Vibo_BATAC.233	Ca. Brachybacter algidus	OLB8, midas_s_29	M00144	NADH:quinone oxidoreductase, prokaryotes	K00330,K00332,K00333,K00334,K00335,K00336,K00337,K00338,K00339,K00340,K00341,K00342,K00343
Aved_MAXAC.112	Ca. Vicinibacter affinis	midas_g_65, midas_s_177	M00144	NADH:quinone oxidoreductase, prokaryotes	K00330,K00332,K00333,K00334,K00335,K00336,K00337,K00338,K00339,K00340,K00341,K00342,K00343
Hade_MAXAC.021	Ca. Brachybacter algidus	OLB8, midas_s_29	M00144	NADH:quinone oxidoreductase, prokaryotes	K00330,K00332,K00333,K00334,K00335,K00336,K00337,K00338,K00339,K00340,K00341,K00342,K00343
Ega_BAT3C.215	Ca. Defluviibacterium haderslevense	midas_g_65, midas_s_65	M00144	NADH:quinone oxidoreductase, prokaryotes	K00330,K00332,K00333,K00334,K00335,K00336,K00337,K00338,K00339,K00340,K00341,K00342,K00343
EsbW_MAXAC.074	Ca. Vicinibacter affinis	midas_g_65, midas_s_177	M00144	NADH:quinone oxidoreductase, prokaryotes	K00330,K00332,K00333,K00334,K00335,K00336,K00337,K00338,K00339,K00340,K00341,K00342,K00343
Ejby_BAT3C.142_sub	Ca. Vicinibacter affinis	midas_g_65, midas_s_177	M00144	NADH:quinone oxidoreductase, prokaryotes	K00330,K00332,K00333,K00334,K00335,K00336,K00337,K00338,K00339,K00340,K00341,K00342,K00343
Fred_BAT3C.331	Ca. Vicinibacter proximus	midas_g_65, midas_s_177	M00144	NADH:quinone oxidoreductase, prokaryotes	K00330,K00332,K00333,K00334,K00335,K00336,K00337,K00338,K00339,K00340,K00341,K00342,K00343
AalE_MAXAC.020	Ca. Brachybacter algidus	OLB8, midas_s_29	M00140	C1-unit interconversion, prokaryotes	K00600,K01491,K01938
Ribe_MAXAC.069	Ca. Vicinibacter affinis	midas_g_65, midas_s_177	M00140	C1-unit interconversion, prokaryotes	K00600,K01491,K01938
Mari_MAXAC.061	Ca. Opimibacter skivensis	midas_g_17, midas_s_17	M00140	C1-unit interconversion, prokaryotes	K00600,K01491,K01938
Hade_BAT3C.141	Ca. Defluviibacterium haderslevense	midas_g_65, midas_s_65	M00140	C1-unit interconversion, prokaryotes	K00600,K01491,K01938
AalW_BAT3C.64	Ca. Brachybacter algidus	OLB8, midas_s_29	M00140	C1-unit interconversion, prokaryotes	K00600,K01491,K01938
Hade_MAXAC.112	Ca. Vicinibacter affinis	midas_g_65, midas_s_177	M00140	C1-unit interconversion, prokaryotes	K00600,K01491,K01938
OdNW_MAXAC.016	Ca. Brachybacter algidus	OLB8, midas_s_29	M00140	C1-unit interconversion, prokaryotes	K00600,K01491,K01938
Hjor_BAT3C.56	Ca. Opimibacter iunctus	midas_g_17, midas_s_17	M00140	C1-unit interconversion, prokaryotes	K00600,K01491,K01938
Lyne_MAXAC.097	Ca. Vicinibacter affinis	midas_g_65, midas_s_177	M00140	C1-unit interconversion, prokaryotes	K00600,K01491,K01938
Hjor_MAXAC.008	Ca. Brachybacter algidus	OLB8, midas_s_29	M00140	C1-unit interconversion, prokaryotes	K00600,K01491,K01938
Ega_MAXAC.016	Ca. Brachybacter algidus	OLB8, midas_s_29	M00140	C1-unit interconversion, prokaryotes	K00600,K01491,K01938
EsbE_MAXAC.073	Ca. Defluviibacterium haderslevense	midas_g_65, midas_s_65	M00140	C1-unit interconversion, prokaryotes	K00600,K01491,K01938
Ejby_BATAC.240	Ca. Parvibacillus calidus	OLB8, midas_s_3279	M00140	C1-unit interconversion, prokaryotes	K00600,K01491,K01938
Hirt_MAXAC.013	Ca. Brachybacter algidus	OLB8, midas_s_29	M00140	C1-unit interconversion, prokaryotes	K00600,K01491,K01938
Rand_BAT3C.136	Ca. Brachybacter algidus	OLB8, midas_s_29	M00140	C1-unit interconversion, prokaryotes	K00600,K01491,K01938
Rand_MAXAC.091	Ca. Vicinibacter affinis	midas_g_65, midas_s_177	M00140	C1-unit interconversion, prokaryotes	K00600,K01491,K01938
Aved_BATAC.266	Ca. Defluviibacterium haderslevense	midas_g_65, midas_s_65	M00140	C1-unit interconversion, prokaryotes	K00600,K01491,K01938
Vibo_BATAC.233	Ca. Brachybacter algidus	OLB8, midas_s_29	M00140	C1-unit interconversion, prokaryotes	K00600,K01491,K01938
OdNE_BATAC.381_sub	Ca. Brachybacter algidus	OLB8, midas_s_29	M00140	C1-unit interconversion, prokaryotes	K00600,K01491,K01938
AalW_MAXAC.123	Ca. Vicinibacter affinis	midas_g_65, midas_s_177	M00140	C1-unit interconversion, prokaryotes	K00600,K01491,K01938
Hade_MAXAC.021	Ca. Brachybacter algidus	OLB8, midas_s_29	M00140	C1-unit interconversion, prokaryotes	K00600,K01491,K01938
EsbW_MAXAC.074	Ca. Vicinibacter affinis	midas_g_65, midas_s_177	M00140	C1-unit interconversion, prokaryotes	K00600,K01491,K01938
Mari_MAXAC.015	Ca. Brachybacter algidus	OLB8, midas_s_29	M00140	C1-unit interconversion, prokaryotes	K00600,K01491,K01938
Ejby_BAT3C.142_sub	Ca. Vicinibacter affinis	midas_g_65, midas_s_177	M00140	C1-unit interconversion, prokaryotes	K00600,K01491,K01938
Fred_BAT3C.331	Ca. Vicinibacter proximus	midas_g_65, midas_s_177	M00140	C1-unit interconversion, prokaryotes	K00600,K01491,K01938
Skiv_BAT3C.266	Ca. Opimibacter skivensis	midas_g_17, midas_s_17	M00307	Pyruvate oxidation, pyruvate => acetyl-CoA	K00161,K00162,K00627,K00382,K03737
Ribe_MAXAC.069	Ca. Vicinibacter affinis	midas_g_65, midas_s_177	M00307	Pyruvate oxidation, pyruvate => acetyl-CoA	K00161,K00162,K00627,K00382
Mari_MAXAC.061	Ca. Opimibacter skivensis	midas_g_17, midas_s_17	M00307	Pyruvate oxidation, pyruvate => acetyl-CoA	K00161,K00162,K00627,K00382,K03737
Hade_BAT3C.141	Ca. Defluviibacterium haderslevense	midas_g_65, midas_s_65	M00307	Pyruvate oxidation, pyruvate => acetyl-CoA	K00161,K00162,K00627,K00382
AalW_BAT3C.64	Ca. Brachybacter algidus	OLB8, midas_s_29	M00307	Pyruvate oxidation, pyruvate => acetyl-CoA	K00161,K00162,K00627,K00382
OdNW_MAXAC.016	Ca. Brachybacter algidus	OLB8, midas_s_29	M00307	Pyruvate oxidation, pyruvate => acetyl-CoA	K00161,K00162,K00627,K00382
Hjor_BAT3C.56	Ca. Opimibacter iunctus	midas_g_17, midas_s_17	M00307	Pyruvate oxidation, pyruvate => acetyl-CoA	K00161,K00162,K00627,K00382,K03737
Lyne_MAXAC.097	Ca. Vicinibacter affinis	midas_g_65, midas_s_177	M00307	Pyruvate oxidation, pyruvate => acetyl-CoA	K00161,K00162,K00627,K00382
Vibo_MAXAC.073	Ca. Defluviibacterium haderslevense	midas_g_65, midas_s_65	M00307	Pyruvate oxidation, pyruvate => acetyl-CoA	K00161,K00162,K00627,K00382
Hjor_MAXAC.008	Ca. Brachybacter algidus	OLB8, midas_s_29	M00307	Pyruvate oxidation, pyruvate => acetyl-CoA	K00161,K00162,K00627,K00382
Ega_MAXAC.016	Ca. Brachybacter algidus	OLB8, midas_s_29	M00307	Pyruvate oxidation, pyruvate => acetyl-CoA	K00161,K00162,K00627,K00382
EsbE_MAXAC.073	Ca. Defluviibacterium haderslevense	midas_g_65, midas_s_65	M00307	Pyruvate oxidation, pyruvate => acetyl-CoA	K00161,K00162,K00627,K00382
Ejby_BATAC.240	Ca. Parvibacillus calidus	OLB8, midas_s_3279	M00307	Pyruvate oxidation, pyruvate => acetyl-CoA	K00161,K00162,K00627,K00382
Hirt_MAXAC.013	Ca. Brachybacter algidus	OLB8, midas_s_29	M00307	Pyruvate oxidation, pyruvate => acetyl-CoA	K00161,K00162,K00627,K00382
Rand_BAT3C.136	Ca. Brachybacter algidus	OLB8, midas_s_29	M00307	Pyruvate oxidation, pyruvate => acetyl-CoA	K00161,K00162,K00627,K00382
Rand_MAXAC.091	Ca. Vicinibacter affinis	midas_g_65, midas_s_177	M00307	Pyruvate oxidation, pyruvate => acetyl-CoA	K00161,K00162,K00627,K00382
Aved_BATAC.266	Ca. Defluviibacterium haderslevense	midas_g_65, midas_s_65	M00307	Pyruvate oxidation, pyruvate => acetyl-CoA	K00161,K00162,K00627,K00382
Vibo_BATAC.233	Ca. Brachybacter algidus	OLB8, midas_s_29	M00307	Pyruvate oxidation, pyruvate => acetyl-CoA	K00161,K00162,K00627,K00382
AalW_MAXAC.123	Ca. Vicinibacter affinis	midas_g_65, midas_s_177	M00307	Pyruvate oxidation, pyruvate => acetyl-CoA	K00161,K00162,K00627,K00382
Aved_MAXAC.112	Ca. Vicinibacter affinis	midas_g_65, midas_s_177	M00307	Pyruvate oxidation, pyruvate => acetyl-CoA	K00161,K00162,K00627,K00382
Ribe_BAT3C.373	Ca. Defluviibacterium haderslevense	midas_g_65, midas_s_65	M00307	Pyruvate oxidation, pyruvate => acetyl-CoA	K00161,K00162,K00627,K00382
Hade_MAXAC.021	Ca. Brachybacter algidus	OLB8, midas_s_29	M00307	Pyruvate oxidation, pyruvate => acetyl-CoA	K00161,K00162,K00627,K00382
Ega_BAT3C.215	Ca. Defluviibacterium haderslevense	midas_g_65, midas_s_65	M00307	Pyruvate oxidation, pyruvate => acetyl-CoA	K00161,K00162,K00627,K00382
EsbW_MAXAC.074	Ca. Vicinibacter affinis	midas_g_65, midas_s_177	M00307	Pyruvate oxidation, pyruvate => acetyl-CoA	K00161,K00162,K00627,K00382
Mari_MAXAC.015	Ca. Brachybacter algidus	OLB8, midas_s_29	M00307	Pyruvate oxidation, pyruvate => acetyl-CoA	K00161,K00162,K00627,K00382
Ejby_BAT3C.142_sub	Ca. Vicinibacter affinis	midas_g_65, midas_s_177	M00307	Pyruvate oxidation, pyruvate => acetyl-CoA	K00161,K00162,K00627,K00382
AalE_BAT3C.229	Ca. Vicinibacter affinis	midas_g_65, midas_s_177	M00307	Pyruvate oxidation, pyruvate => acetyl-CoA	K00161,K00162,K00627,K00382
Fred_BAT3C.331	Ca. Vicinibacter proximus	midas_g_65, midas_s_177	M00307	Pyruvate oxidation, pyruvate => acetyl-CoA	K00161,K00162,K00627,K00382
Skiv_BAT3C.266	Ca. Opimibacter skivensis	midas_g_17, midas_s_17	M00093	Phosphatidylethanolamine (PE) biosynthesis, PA => PS => PE	K00981,K17103,K01613
AalE_MAXAC.020	Ca. Brachybacter algidus	OLB8, midas_s_29	M00093	Phosphatidylethanolamine (PE) biosynthesis, PA => PS => PE	K00981,K17103,K01613
Ribe_MAXAC.069	Ca. Vicinibacter affinis	midas_g_65, midas_s_177	M00093	Phosphatidylethanolamine (PE) biosynthesis, PA => PS => PE	K00981,K17103,K01613
Mari_MAXAC.061	Ca. Opimibacter skivensis	midas_g_17, midas_s_17	M00093	Phosphatidylethanolamine (PE) biosynthesis, PA => PS => PE	K00981,K17103,K01613
AalW_BAT3C.64	Ca. Brachybacter algidus	OLB8, midas_s_29	M00093	Phosphatidylethanolamine (PE) biosynthesis, PA => PS => PE	K00981,K17103,K01613
Hade_MAXAC.112	Ca. Vicinibacter affinis	midas_g_65, midas_s_177	M00093	Phosphatidylethanolamine (PE) biosynthesis, PA => PS => PE	K00981,K17103,K01613
Hjor_BAT3C.56	Ca. Opimibacter iunctus	midas_g_17, midas_s_17	M00093	Phosphatidylethanolamine (PE) biosynthesis, PA => PS => PE	K00981,K17103,K01613
Vibo_MAXAC.073	Ca. Defluviibacterium haderslevense	midas_g_65, midas_s_65	M00093	Phosphatidylethanolamine (PE) biosynthesis, PA => PS => PE	K00981,K17103,K01613
Ega_MAXAC.016	Ca. Brachybacter algidus	OLB8, midas_s_29	M00093	Phosphatidylethanolamine (PE) biosynthesis, PA => PS => PE	K00981,K17103,K01613
EsbE_MAXAC.073	Ca. Defluviibacterium haderslevense	midas_g_65, midas_s_65	M00093	Phosphatidylethanolamine (PE) biosynthesis, PA => PS => PE	K00981,K17103,K01613
Ejby_BATAC.240	Ca. Parvibacillus calidus	OLB8, midas_s_3279	M00093	Phosphatidylethanolamine (PE) biosynthesis, PA => PS => PE	K00981,K17103,K01613
Hirt_MAXAC.013	Ca. Brachybacter algidus	OLB8, midas_s_29	M00093	Phosphatidylethanolamine (PE) biosynthesis, PA => PS => PE	K00981,K17103,K01613
Rand_BAT3C.136	Ca. Brachybacter algidus	OLB8, midas_s_29	M00093	Phosphatidylethanolamine (PE) biosynthesis, PA => PS => PE	K00981,K17103,K01613
Rand_MAXAC.091	Ca. Vicinibacter affinis	midas_g_65, midas_s_177	M00093	Phosphatidylethanolamine (PE) biosynthesis, PA => PS => PE	K00981,K17103,K01613
Vibo_BATAC.233	Ca. Brachybacter algidus	OLB8, midas_s_29	M00093	Phosphatidylethanolamine (PE) biosynthesis, PA => PS => PE	K00981,K17103,K01613
OdNE_BATAC.381_sub	Ca. Brachybacter algidus	OLB8, midas_s_29	M00093	Phosphatidylethanolamine (PE) biosynthesis, PA => PS => PE	K00981,K17103,K01613
AalW_MAXAC.123	Ca. Vicinibacter affinis	midas_g_65, midas_s_177	M00093	Phosphatidylethanolamine (PE) biosynthesis, PA => PS => PE	K00981,K17103,K01613
Aved_MAXAC.112	Ca. Vicinibacter affinis	midas_g_65, midas_s_177	M00093	Phosphatidylethanolamine (PE) biosynthesis, PA => PS => PE	K00981,K17103,K01613
Ribe_BAT3C.373	Ca. Defluviibacterium haderslevense	midas_g_65, midas_s_65	M00093	Phosphatidylethanolamine (PE) biosynthesis, PA => PS => PE	K00981,K17103,K01613
Hade_MAXAC.021	Ca. Brachybacter algidus	OLB8, midas_s_29	M00093	Phosphatidylethanolamine (PE) biosynthesis, PA => PS => PE	K00981,K17103,K01613
Ega_BAT3C.215	Ca. Defluviibacterium haderslevense	midas_g_65, midas_s_65	M00093	Phosphatidylethanolamine (PE) biosynthesis, PA => PS => PE	K00981,K17103,K01613
EsbW_MAXAC.074	Ca. Vicinibacter affinis	midas_g_65, midas_s_177	M00093	Phosphatidylethanolamine (PE) biosynthesis, PA => PS => PE	K00981,K17103,K01613
Mari_MAXAC.015	Ca. Brachybacter algidus	OLB8, midas_s_29	M00093	Phosphatidylethanolamine (PE) biosynthesis, PA => PS => PE	K00981,K17103,K01613
Ejby_BAT3C.142_sub	Ca. Vicinibacter affinis	midas_g_65, midas_s_177	M00093	Phosphatidylethanolamine (PE) biosynthesis, PA => PS => PE	K00981,K17103,K01613
AalE_BAT3C.229	Ca. Vicinibacter affinis	midas_g_65, midas_s_177	M00093	Phosphatidylethanolamine (PE) biosynthesis, PA => PS => PE	K00981,K17103,K01613
Fred_BAT3C.331	Ca. Vicinibacter proximus	midas_g_65, midas_s_177	M00093	Phosphatidylethanolamine (PE) biosynthesis, PA => PS => PE	K00981,K17103,K01613
Hjor_BAT3C.56	Ca. Opimibacter iunctus	midas_g_17, midas_s_17	M00091	Phosphatidylcholine (PC) biosynthesis, PE => PC	K00570
Skiv_BAT3C.266	Ca. Opimibacter skivensis	midas_g_17, midas_s_17	M00320	Lipopolysaccharide export system	K07091,K11720,K06861
AalE_MAXAC.020	Ca. Brachybacter algidus	OLB8, midas_s_29	M00320	Lipopolysaccharide export system	K07091,K11720,K06861
Mari_MAXAC.061	Ca. Opimibacter skivensis	midas_g_17, midas_s_17	M00320	Lipopolysaccharide export system	K07091,K11720,K06861
Hade_BAT3C.141	Ca. Defluviibacterium haderslevense	midas_g_65, midas_s_65	M00320	Lipopolysaccharide export system	K07091,K11720,K06861
AalW_BAT3C.64	Ca. Brachybacter algidus	OLB8, midas_s_29	M00320	Lipopolysaccharide export system	K07091,K11720,K06861
Hade_MAXAC.112	Ca. Vicinibacter affinis	midas_g_65, midas_s_177	M00320	Lipopolysaccharide export system	K07091,K11720,K06861
Hjor_BAT3C.56	Ca. Opimibacter iunctus	midas_g_17, midas_s_17	M00320	Lipopolysaccharide export system	K07091,K11720,K06861
Lyne_MAXAC.097	Ca. Vicinibacter affinis	midas_g_65, midas_s_177	M00320	Lipopolysaccharide export system	K07091,K11720,K06861
Vibo_MAXAC.073	Ca. Defluviibacterium haderslevense	midas_g_65, midas_s_65	M00320	Lipopolysaccharide export system	K07091,K11720,K06861
Hjor_MAXAC.008	Ca. Brachybacter algidus	OLB8, midas_s_29	M00320	Lipopolysaccharide export system	K07091,K11720,K06861
Ega_MAXAC.016	Ca. Brachybacter algidus	OLB8, midas_s_29	M00320	Lipopolysaccharide export system	K07091,K11720,K06861
EsbE_MAXAC.073	Ca. Defluviibacterium haderslevense	midas_g_65, midas_s_65	M00320	Lipopolysaccharide export system	K07091,K11720,K06861
Rand_BAT3C.136	Ca. Brachybacter algidus	OLB8, midas_s_29	M00320	Lipopolysaccharide export system	K07091,K11720,K06861
Rand_MAXAC.091	Ca. Vicinibacter affinis	midas_g_65, midas_s_177	M00320	Lipopolysaccharide export system	K07091,K11720,K06861
Vibo_BATAC.233	Ca. Brachybacter algidus	OLB8, midas_s_29	M00320	Lipopolysaccharide export system	K07091,K11720,K06861
OdNE_BATAC.381_sub	Ca. Brachybacter algidus	OLB8, midas_s_29	M00320	Lipopolysaccharide export system	K07091,K11720,K06861
AalW_MAXAC.123	Ca. Vicinibacter affinis	midas_g_65, midas_s_177	M00320	Lipopolysaccharide export system	K07091,K11720,K06861
Aved_MAXAC.112	Ca. Vicinibacter affinis	midas_g_65, midas_s_177	M00320	Lipopolysaccharide export system	K07091,K11720,K06861
Hade_MAXAC.021	Ca. Brachybacter algidus	OLB8, midas_s_29	M00320	Lipopolysaccharide export system	K07091,K11720,K06861
Ega_BAT3C.215	Ca. Defluviibacterium haderslevense	midas_g_65, midas_s_65	M00320	Lipopolysaccharide export system	K07091,K11720,K06861
EsbW_MAXAC.074	Ca. Vicinibacter affinis	midas_g_65, midas_s_177	M00320	Lipopolysaccharide export system	K07091,K11720,K06861
Mari_MAXAC.015	Ca. Brachybacter algidus	OLB8, midas_s_29	M00320	Lipopolysaccharide export system	K07091,K11720,K06861
Ejby_BAT3C.142_sub	Ca. Vicinibacter affinis	midas_g_65, midas_s_177	M00320	Lipopolysaccharide export system	K07091,K11720,K06861
Lyne_MAXAC.097	Ca. Vicinibacter affinis	midas_g_65, midas_s_177	M00240	Iron complex transport system	K02016,K02015,K02013
AalE_MAXAC.020	Ca. Brachybacter algidus	OLB8, midas_s_29	M00432	Leucine biosynthesis, 2-oxoisovalerate => 2-oxoisocaproate	K01649,K01703,K01704,K00052
AalW_BAT3C.64	Ca. Brachybacter algidus	OLB8, midas_s_29	M00432	Leucine biosynthesis, 2-oxoisovalerate => 2-oxoisocaproate	K01649,K01703,K01704,K00052
Hjor_MAXAC.008	Ca. Brachybacter algidus	OLB8, midas_s_29	M00432	Leucine biosynthesis, 2-oxoisovalerate => 2-oxoisocaproate	K01649,K01703,K01704,K00052
Ega_MAXAC.016	Ca. Brachybacter algidus	OLB8, midas_s_29	M00432	Leucine biosynthesis, 2-oxoisovalerate => 2-oxoisocaproate	K01649,K01703,K01704,K00052
Hirt_MAXAC.013	Ca. Brachybacter algidus	OLB8, midas_s_29	M00432	Leucine biosynthesis, 2-oxoisovalerate => 2-oxoisocaproate	K01649,K01703,K01704,K00052
Rand_BAT3C.136	Ca. Brachybacter algidus	OLB8, midas_s_29	M00432	Leucine biosynthesis, 2-oxoisovalerate => 2-oxoisocaproate	K01649,K01703,K01704,K00052
Vibo_BATAC.233	Ca. Brachybacter algidus	OLB8, midas_s_29	M00432	Leucine biosynthesis, 2-oxoisovalerate => 2-oxoisocaproate	K01649,K01703,K01704,K00052
OdNE_BATAC.381_sub	Ca. Brachybacter algidus	OLB8, midas_s_29	M00432	Leucine biosynthesis, 2-oxoisovalerate => 2-oxoisocaproate	K01649,K01703,K01704,K00052
Hade_MAXAC.021	Ca. Brachybacter algidus	OLB8, midas_s_29	M00432	Leucine biosynthesis, 2-oxoisovalerate => 2-oxoisocaproate	K01649,K01703,K01704,K00052
Skiv_BAT3C.266	Ca. Opimibacter skivensis	midas_g_17, midas_s_17	M00434	PhoR-PhoB (phosphate starvation response) two-component regulatory system	K07636,K07658
AalE_MAXAC.020	Ca. Brachybacter algidus	OLB8, midas_s_29	M00434	PhoR-PhoB (phosphate starvation response) two-component regulatory system	K07636,K07658
Ribe_MAXAC.069	Ca. Vicinibacter affinis	midas_g_65, midas_s_177	M00434	PhoR-PhoB (phosphate starvation response) two-component regulatory system	K07636,K07658
Mari_MAXAC.061	Ca. Opimibacter skivensis	midas_g_17, midas_s_17	M00434	PhoR-PhoB (phosphate starvation response) two-component regulatory system	K07636,K07658
Hade_BAT3C.141	Ca. Defluviibacterium haderslevense	midas_g_65, midas_s_65	M00434	PhoR-PhoB (phosphate starvation response) two-component regulatory system	K07636,K07658
AalW_BAT3C.64	Ca. Brachybacter algidus	OLB8, midas_s_29	M00434	PhoR-PhoB (phosphate starvation response) two-component regulatory system	K07636,K07658
Hade_MAXAC.112	Ca. Vicinibacter affinis	midas_g_65, midas_s_177	M00434	PhoR-PhoB (phosphate starvation response) two-component regulatory system	K07636,K07658
OdNW_MAXAC.016	Ca. Brachybacter algidus	OLB8, midas_s_29	M00434	PhoR-PhoB (phosphate starvation response) two-component regulatory system	K07636,K07658
Hjor_BAT3C.56	Ca. Opimibacter iunctus	midas_g_17, midas_s_17	M00434	PhoR-PhoB (phosphate starvation response) two-component regulatory system	K07636,K07658
Lyne_MAXAC.097	Ca. Vicinibacter affinis	midas_g_65, midas_s_177	M00434	PhoR-PhoB (phosphate starvation response) two-component regulatory system	K07636,K07658
Vibo_MAXAC.073	Ca. Defluviibacterium haderslevense	midas_g_65, midas_s_65	M00434	PhoR-PhoB (phosphate starvation response) two-component regulatory system	K07636,K07658
Hjor_MAXAC.008	Ca. Brachybacter algidus	OLB8, midas_s_29	M00434	PhoR-PhoB (phosphate starvation response) two-component regulatory system	K07636,K07658
Ega_MAXAC.016	Ca. Brachybacter algidus	OLB8, midas_s_29	M00434	PhoR-PhoB (phosphate starvation response) two-component regulatory system	K07636,K07658
EsbE_MAXAC.073	Ca. Defluviibacterium haderslevense	midas_g_65, midas_s_65	M00434	PhoR-PhoB (phosphate starvation response) two-component regulatory system	K07636,K07658
Ejby_BATAC.240	Ca. Parvibacillus calidus	OLB8, midas_s_3279	M00434	PhoR-PhoB (phosphate starvation response) two-component regulatory system	K07636,K07658
Hirt_MAXAC.013	Ca. Brachybacter algidus	OLB8, midas_s_29	M00434	PhoR-PhoB (phosphate starvation response) two-component regulatory system	K07636,K07657,K07658
Rand_BAT3C.136	Ca. Brachybacter algidus	OLB8, midas_s_29	M00434	PhoR-PhoB (phosphate starvation response) two-component regulatory system	K07636,K07658
Rand_MAXAC.091	Ca. Vicinibacter affinis	midas_g_65, midas_s_177	M00434	PhoR-PhoB (phosphate starvation response) two-component regulatory system	K07636,K07658
Aved_BATAC.266	Ca. Defluviibacterium haderslevense	midas_g_65, midas_s_65	M00434	PhoR-PhoB (phosphate starvation response) two-component regulatory system	K07636,K07658
Vibo_BATAC.233	Ca. Brachybacter algidus	OLB8, midas_s_29	M00434	PhoR-PhoB (phosphate starvation response) two-component regulatory system	K07636,K07658
OdNE_BATAC.381_sub	Ca. Brachybacter algidus	OLB8, midas_s_29	M00434	PhoR-PhoB (phosphate starvation response) two-component regulatory system	K07636,K07658
AalW_MAXAC.123	Ca. Vicinibacter affinis	midas_g_65, midas_s_177	M00434	PhoR-PhoB (phosphate starvation response) two-component regulatory system	K07636,K07658
Aved_MAXAC.112	Ca. Vicinibacter affinis	midas_g_65, midas_s_177	M00434	PhoR-PhoB (phosphate starvation response) two-component regulatory system	K07636,K07658
Ribe_BAT3C.373	Ca. Defluviibacterium haderslevense	midas_g_65, midas_s_65	M00434	PhoR-PhoB (phosphate starvation response) two-component regulatory system	K07636,K07658
Hade_MAXAC.021	Ca. Brachybacter algidus	OLB8, midas_s_29	M00434	PhoR-PhoB (phosphate starvation response) two-component regulatory system	K07636,K07658
Ega_BAT3C.215	Ca. Defluviibacterium haderslevense	midas_g_65, midas_s_65	M00434	PhoR-PhoB (phosphate starvation response) two-component regulatory system	K07636,K07658
EsbW_MAXAC.074	Ca. Vicinibacter affinis	midas_g_65, midas_s_177	M00434	PhoR-PhoB (phosphate starvation response) two-component regulatory system	K07636,K07658
Mari_MAXAC.015	Ca. Brachybacter algidus	OLB8, midas_s_29	M00434	PhoR-PhoB (phosphate starvation response) two-component regulatory system	K07636,K07658
Ejby_BAT3C.142_sub	Ca. Vicinibacter affinis	midas_g_65, midas_s_177	M00434	PhoR-PhoB (phosphate starvation response) two-component regulatory system	K07636,K07658
AalE_BAT3C.229	Ca. Vicinibacter affinis	midas_g_65, midas_s_177	M00434	PhoR-PhoB (phosphate starvation response) two-component regulatory system	K07636,K07658
Fred_BAT3C.331	Ca. Vicinibacter proximus	midas_g_65, midas_s_177	M00434	PhoR-PhoB (phosphate starvation response) two-component regulatory system	K07636,K07658
AalE_MAXAC.020	Ca. Brachybacter algidus	OLB8, midas_s_29	M00023	Tryptophan biosynthesis, chorismate => tryptophan	K01657,K01658,K00766,K01817,K01609,K01695,K01696,K06001
AalW_BAT3C.64	Ca. Brachybacter algidus	OLB8, midas_s_29	M00023	Tryptophan biosynthesis, chorismate => tryptophan	K01657,K01658,K00766,K01817,K01609,K01695,K01696,K06001
Ega_MAXAC.016	Ca. Brachybacter algidus	OLB8, midas_s_29	M00023	Tryptophan biosynthesis, chorismate => tryptophan	K01657,K01658,K00766,K01817,K01609,K01695,K01696,K06001
Ejby_BATAC.240	Ca. Parvibacillus calidus	OLB8, midas_s_3279	M00023	Tryptophan biosynthesis, chorismate => tryptophan	K01657,K01658,K00766,K01817,K01609,K01695,K01696,K06001
Hirt_MAXAC.013	Ca. Brachybacter algidus	OLB8, midas_s_29	M00023	Tryptophan biosynthesis, chorismate => tryptophan	K01657,K01658,K00766,K01817,K01609,K01695,K01696,K06001
Rand_BAT3C.136	Ca. Brachybacter algidus	OLB8, midas_s_29	M00023	Tryptophan biosynthesis, chorismate => tryptophan	K01657,K01658,K00766,K01817,K01609,K01695,K01696,K06001
Vibo_BATAC.233	Ca. Brachybacter algidus	OLB8, midas_s_29	M00023	Tryptophan biosynthesis, chorismate => tryptophan	K01657,K01658,K00766,K01817,K01609,K01695,K01696,K06001
OdNE_BATAC.381_sub	Ca. Brachybacter algidus	OLB8, midas_s_29	M00023	Tryptophan biosynthesis, chorismate => tryptophan	K01657,K01658,K00766,K01817,K01609,K01695,K01696,K06001
Hade_MAXAC.021	Ca. Brachybacter algidus	OLB8, midas_s_29	M00023	Tryptophan biosynthesis, chorismate => tryptophan	K01657,K01658,K00766,K13498,K01695,K01696,K06001
Ejby_BATAC.240	Ca. Parvibacillus calidus	OLB8, midas_s_3279	M00022	Shikimate pathway, phosphoenolpyruvate + erythrose-4P => chorismate	K03856,K01735,K03786,K00014,K00891,K00800,K01736
Mari_MAXAC.061	Ca. Opimibacter skivensis	midas_g_17, midas_s_17	M00026	Histidine biosynthesis, PRPP => histidine	K00765,K11755,K01814,K02501,K02500,K01089,K00817,K00013
AalW_BAT3C.64	Ca. Brachybacter algidus	OLB8, midas_s_29	M00026	Histidine biosynthesis, PRPP => histidine	K00765,K11755,K01814,K02501,K02500,K01089,K00817,K00013
OdNW_MAXAC.016	Ca. Brachybacter algidus	OLB8, midas_s_29	M00026	Histidine biosynthesis, PRPP => histidine	K00765,K11755,K01814,K02501,K02500,K01089,K00817,K00013
Hjor_MAXAC.008	Ca. Brachybacter algidus	OLB8, midas_s_29	M00026	Histidine biosynthesis, PRPP => histidine	K00765,K11755,K01814,K02501,K02500,K01089,K00817,K00013
Ega_MAXAC.016	Ca. Brachybacter algidus	OLB8, midas_s_29	M00026	Histidine biosynthesis, PRPP => histidine	K00765,K11755,K01814,K02501,K02500,K01089,K00817,K00013
Hirt_MAXAC.013	Ca. Brachybacter algidus	OLB8, midas_s_29	M00026	Histidine biosynthesis, PRPP => histidine	K00765,K11755,K01814,K02501,K02500,K01089,K00817,K00013
Hade_MAXAC.021	Ca. Brachybacter algidus	OLB8, midas_s_29	M00026	Histidine biosynthesis, PRPP => histidine	K00765,K11755,K01814,K02501,K02500,K01089,K00817,K00013
Skiv_BAT3C.266	Ca. Opimibacter skivensis	midas_g_17, midas_s_17	M00115	NAD biosynthesis, aspartate => NAD	K00278,K03517,K00767,K00969,K01950
AalE_MAXAC.020	Ca. Brachybacter algidus	OLB8, midas_s_29	M00115	NAD biosynthesis, aspartate => NAD	K00278,K03517,K00767,K00969,K01950
Ribe_MAXAC.069	Ca. Vicinibacter affinis	midas_g_65, midas_s_177	M00115	NAD biosynthesis, aspartate => NAD	K00278,K03517,K00767,K00969,K01950
Mari_MAXAC.061	Ca. Opimibacter skivensis	midas_g_17, midas_s_17	M00115	NAD biosynthesis, aspartate => NAD	K00278,K03517,K00767,K00969,K01950
Hade_BAT3C.141	Ca. Defluviibacterium haderslevense	midas_g_65, midas_s_65	M00115	NAD biosynthesis, aspartate => NAD	K00278,K03517,K00767,K00969,K01950
AalW_BAT3C.64	Ca. Brachybacter algidus	OLB8, midas_s_29	M00115	NAD biosynthesis, aspartate => NAD	K00278,K03517,K00767,K00969,K01950
OdNW_MAXAC.016	Ca. Brachybacter algidus	OLB8, midas_s_29	M00115	NAD biosynthesis, aspartate => NAD	K00278,K03517,K00767,K00969,K01950
Hjor_BAT3C.56	Ca. Opimibacter iunctus	midas_g_17, midas_s_17	M00115	NAD biosynthesis, aspartate => NAD	K00278,K03517,K00767,K00969,K01950
Lyne_MAXAC.097	Ca. Vicinibacter affinis	midas_g_65, midas_s_177	M00115	NAD biosynthesis, aspartate => NAD	K00278,K03517,K00767,K00969,K01950
Vibo_MAXAC.073	Ca. Defluviibacterium haderslevense	midas_g_65, midas_s_65	M00115	NAD biosynthesis, aspartate => NAD	K00278,K03517,K00767,K00969,K01950
Hjor_MAXAC.008	Ca. Brachybacter algidus	OLB8, midas_s_29	M00115	NAD biosynthesis, aspartate => NAD	K00278,K03517,K00767,K00969,K01950
Ega_MAXAC.016	Ca. Brachybacter algidus	OLB8, midas_s_29	M00115	NAD biosynthesis, aspartate => NAD	K00278,K03517,K00767,K00969,K01950
EsbE_MAXAC.073	Ca. Defluviibacterium haderslevense	midas_g_65, midas_s_65	M00115	NAD biosynthesis, aspartate => NAD	K00278,K03517,K00767,K00969,K01950
Ejby_BATAC.240	Ca. Parvibacillus calidus	OLB8, midas_s_3279	M00115	NAD biosynthesis, aspartate => NAD	K00278,K03517,K00767,K00969,K01950
Hirt_MAXAC.013	Ca. Brachybacter algidus	OLB8, midas_s_29	M00115	NAD biosynthesis, aspartate => NAD	K00278,K03517,K00767,K00969,K01950
Rand_BAT3C.136	Ca. Brachybacter algidus	OLB8, midas_s_29	M00115	NAD biosynthesis, aspartate => NAD	K00278,K03517,K00767,K00969,K01950
Rand_MAXAC.091	Ca. Vicinibacter affinis	midas_g_65, midas_s_177	M00115	NAD biosynthesis, aspartate => NAD	K00278,K03517,K00767,K00969,K01916,K01950
Aved_BATAC.266	Ca. Defluviibacterium haderslevense	midas_g_65, midas_s_65	M00115	NAD biosynthesis, aspartate => NAD	K00278,K03517,K00767,K00969,K01950
Vibo_BATAC.233	Ca. Brachybacter algidus	OLB8, midas_s_29	M00115	NAD biosynthesis, aspartate => NAD	K00278,K03517,K00767,K00969,K01950
OdNE_BATAC.381_sub	Ca. Brachybacter algidus	OLB8, midas_s_29	M00115	NAD biosynthesis, aspartate => NAD	K00278,K03517,K00767,K00969,K01950
Ribe_BAT3C.373	Ca. Defluviibacterium haderslevense	midas_g_65, midas_s_65	M00115	NAD biosynthesis, aspartate => NAD	K00278,K03517,K00767,K00969,K01950
Hade_MAXAC.021	Ca. Brachybacter algidus	OLB8, midas_s_29	M00115	NAD biosynthesis, aspartate => NAD	K00278,K03517,K00767,K00969,K01950
Ega_BAT3C.215	Ca. Defluviibacterium haderslevense	midas_g_65, midas_s_65	M00115	NAD biosynthesis, aspartate => NAD	K00278,K03517,K00767,K00969,K01950
EsbW_MAXAC.074	Ca. Vicinibacter affinis	midas_g_65, midas_s_177	M00115	NAD biosynthesis, aspartate => NAD	K00278,K03517,K00767,K00969,K01950
Mari_MAXAC.015	Ca. Brachybacter algidus	OLB8, midas_s_29	M00115	NAD biosynthesis, aspartate => NAD	K00278,K03517,K00767,K00969,K01950
Ejby_BAT3C.142_sub	Ca. Vicinibacter affinis	midas_g_65, midas_s_177	M00115	NAD biosynthesis, aspartate => NAD	K00278,K03517,K00767,K00969,K01950
AalE_BAT3C.229	Ca. Vicinibacter affinis	midas_g_65, midas_s_177	M00115	NAD biosynthesis, aspartate => NAD	K00278,K03517,K00767,K00969,K01950
Fred_BAT3C.331	Ca. Vicinibacter proximus	midas_g_65, midas_s_177	M00115	NAD biosynthesis, aspartate => NAD	K00278,K03517,K00767,K00969,K01950
Ribe_MAXAC.069	Ca. Vicinibacter affinis	midas_g_65, midas_s_177	M00052	Pyrimidine ribonucleotide biosynthesis, UMP => UDP/UTP,CDP/CTP	K00945,K00940,K01937
Mari_MAXAC.061	Ca. Opimibacter skivensis	midas_g_17, midas_s_17	M00052	Pyrimidine ribonucleotide biosynthesis, UMP => UDP/UTP,CDP/CTP	K00945,K00940,K01937
Hade_BAT3C.141	Ca. Defluviibacterium haderslevense	midas_g_65, midas_s_65	M00052	Pyrimidine ribonucleotide biosynthesis, UMP => UDP/UTP,CDP/CTP	K00945,K00940,K01937
AalW_BAT3C.64	Ca. Brachybacter algidus	OLB8, midas_s_29	M00052	Pyrimidine ribonucleotide biosynthesis, UMP => UDP/UTP,CDP/CTP	K00945,K00940,K01937
OdNW_MAXAC.016	Ca. Brachybacter algidus	OLB8, midas_s_29	M00052	Pyrimidine ribonucleotide biosynthesis, UMP => UDP/UTP,CDP/CTP	K00945,K00940,K01937
Vibo_MAXAC.073	Ca. Defluviibacterium haderslevense	midas_g_65, midas_s_65	M00052	Pyrimidine ribonucleotide biosynthesis, UMP => UDP/UTP,CDP/CTP	K00945,K00940,K01937
Ega_MAXAC.016	Ca. Brachybacter algidus	OLB8, midas_s_29	M00052	Pyrimidine ribonucleotide biosynthesis, UMP => UDP/UTP,CDP/CTP	K00945,K00940,K01937
EsbE_MAXAC.073	Ca. Defluviibacterium haderslevense	midas_g_65, midas_s_65	M00052	Pyrimidine ribonucleotide biosynthesis, UMP => UDP/UTP,CDP/CTP	K00945,K00940,K01937
Ejby_BATAC.240	Ca. Parvibacillus calidus	OLB8, midas_s_3279	M00052	Pyrimidine ribonucleotide biosynthesis, UMP => UDP/UTP,CDP/CTP	K00945,K00940,K01937
Hirt_MAXAC.013	Ca. Brachybacter algidus	OLB8, midas_s_29	M00052	Pyrimidine ribonucleotide biosynthesis, UMP => UDP/UTP,CDP/CTP	K00945,K00940,K01937
Rand_BAT3C.136	Ca. Brachybacter algidus	OLB8, midas_s_29	M00052	Pyrimidine ribonucleotide biosynthesis, UMP => UDP/UTP,CDP/CTP	K00945,K00940,K01937
Rand_MAXAC.091	Ca. Vicinibacter affinis	midas_g_65, midas_s_177	M00052	Pyrimidine ribonucleotide biosynthesis, UMP => UDP/UTP,CDP/CTP	K00945,K00940,K01937
Aved_BATAC.266	Ca. Defluviibacterium haderslevense	midas_g_65, midas_s_65	M00052	Pyrimidine ribonucleotide biosynthesis, UMP => UDP/UTP,CDP/CTP	K00945,K00940,K01937
Vibo_BATAC.233	Ca. Brachybacter algidus	OLB8, midas_s_29	M00052	Pyrimidine ribonucleotide biosynthesis, UMP => UDP/UTP,CDP/CTP	K00945,K00940,K01937
OdNE_BATAC.381_sub	Ca. Brachybacter algidus	OLB8, midas_s_29	M00052	Pyrimidine ribonucleotide biosynthesis, UMP => UDP/UTP,CDP/CTP	K00945,K00940,K01937
AalW_MAXAC.123	Ca. Vicinibacter affinis	midas_g_65, midas_s_177	M00052	Pyrimidine ribonucleotide biosynthesis, UMP => UDP/UTP,CDP/CTP	K00945,K00940,K01937
Aved_MAXAC.112	Ca. Vicinibacter affinis	midas_g_65, midas_s_177	M00052	Pyrimidine ribonucleotide biosynthesis, UMP => UDP/UTP,CDP/CTP	K00945,K00940,K01937
Ribe_BAT3C.373	Ca. Defluviibacterium haderslevense	midas_g_65, midas_s_65	M00052	Pyrimidine ribonucleotide biosynthesis, UMP => UDP/UTP,CDP/CTP	K00945,K00940,K01937
Hade_MAXAC.021	Ca. Brachybacter algidus	OLB8, midas_s_29	M00052	Pyrimidine ribonucleotide biosynthesis, UMP => UDP/UTP,CDP/CTP	K00945,K00940,K01937
Ega_BAT3C.215	Ca. Defluviibacterium haderslevense	midas_g_65, midas_s_65	M00052	Pyrimidine ribonucleotide biosynthesis, UMP => UDP/UTP,CDP/CTP	K00945,K00940,K01937
EsbW_MAXAC.074	Ca. Vicinibacter affinis	midas_g_65, midas_s_177	M00052	Pyrimidine ribonucleotide biosynthesis, UMP => UDP/UTP,CDP/CTP	K00945,K00940,K01937
Mari_MAXAC.015	Ca. Brachybacter algidus	OLB8, midas_s_29	M00052	Pyrimidine ribonucleotide biosynthesis, UMP => UDP/UTP,CDP/CTP	K00945,K00940,K01937
Ejby_BAT3C.142_sub	Ca. Vicinibacter affinis	midas_g_65, midas_s_177	M00052	Pyrimidine ribonucleotide biosynthesis, UMP => UDP/UTP,CDP/CTP	K00945,K00940,K01937
AalE_BAT3C.229	Ca. Vicinibacter affinis	midas_g_65, midas_s_177	M00052	Pyrimidine ribonucleotide biosynthesis, UMP => UDP/UTP,CDP/CTP	K00945,K00940,K01937
Fred_BAT3C.331	Ca. Vicinibacter proximus	midas_g_65, midas_s_177	M00052	Pyrimidine ribonucleotide biosynthesis, UMP => UDP/UTP,CDP/CTP	K00945,K00940,K01937
Skiv_BAT3C.266	Ca. Opimibacter skivensis	midas_g_17, midas_s_17	M00050	Guanine ribonucleotide biosynthesis IMP => GDP,GTP	K00088,K01951,K00942,K00940,K00873
AalE_MAXAC.020	Ca. Brachybacter algidus	OLB8, midas_s_29	M00050	Guanine ribonucleotide biosynthesis IMP => GDP,GTP	K00088,K01951,K00942,K00940,K00873
Ribe_MAXAC.069	Ca. Vicinibacter affinis	midas_g_65, midas_s_177	M00050	Guanine ribonucleotide biosynthesis IMP => GDP,GTP	K00088,K01951,K00942,K00940,K00873
Mari_MAXAC.061	Ca. Opimibacter skivensis	midas_g_17, midas_s_17	M00050	Guanine ribonucleotide biosynthesis IMP => GDP,GTP	K00088,K01951,K00942,K00940,K00873
Hade_BAT3C.141	Ca. Defluviibacterium haderslevense	midas_g_65, midas_s_65	M00050	Guanine ribonucleotide biosynthesis IMP => GDP,GTP	K00088,K01951,K00942,K00940,K00873
AalW_BAT3C.64	Ca. Brachybacter algidus	OLB8, midas_s_29	M00050	Guanine ribonucleotide biosynthesis IMP => GDP,GTP	K00088,K01951,K00942,K00940,K00873
Hade_MAXAC.112	Ca. Vicinibacter affinis	midas_g_65, midas_s_177	M00050	Guanine ribonucleotide biosynthesis IMP => GDP,GTP	K00088,K01951,K00942,K00940,K00873
Hjor_BAT3C.56	Ca. Opimibacter iunctus	midas_g_17, midas_s_17	M00050	Guanine ribonucleotide biosynthesis IMP => GDP,GTP	K00088,K01951,K00942,K00940,K00873
Lyne_MAXAC.097	Ca. Vicinibacter affinis	midas_g_65, midas_s_177	M00050	Guanine ribonucleotide biosynthesis IMP => GDP,GTP	K00088,K01951,K00942,K00940,K00873
Vibo_MAXAC.073	Ca. Defluviibacterium haderslevense	midas_g_65, midas_s_65	M00050	Guanine ribonucleotide biosynthesis IMP => GDP,GTP	K00088,K01951,K00942,K00940,K00873
Hjor_MAXAC.008	Ca. Brachybacter algidus	OLB8, midas_s_29	M00050	Guanine ribonucleotide biosynthesis IMP => GDP,GTP	K00088,K01951,K00942,K00940,K00873
Ega_MAXAC.016	Ca. Brachybacter algidus	OLB8, midas_s_29	M00050	Guanine ribonucleotide biosynthesis IMP => GDP,GTP	K00088,K01951,K00942,K00940,K00873
EsbE_MAXAC.073	Ca. Defluviibacterium haderslevense	midas_g_65, midas_s_65	M00050	Guanine ribonucleotide biosynthesis IMP => GDP,GTP	K00088,K01951,K00942,K00940,K00873
Rand_BAT3C.136	Ca. Brachybacter algidus	OLB8, midas_s_29	M00050	Guanine ribonucleotide biosynthesis IMP => GDP,GTP	K00088,K01951,K00942,K00940,K00873
Rand_MAXAC.091	Ca. Vicinibacter affinis	midas_g_65, midas_s_177	M00050	Guanine ribonucleotide biosynthesis IMP => GDP,GTP	K00088,K01951,K00942,K00940,K00873
Aved_BATAC.266	Ca. Defluviibacterium haderslevense	midas_g_65, midas_s_65	M00050	Guanine ribonucleotide biosynthesis IMP => GDP,GTP	K00088,K01951,K00942,K00940,K00873
Vibo_BATAC.233	Ca. Brachybacter algidus	OLB8, midas_s_29	M00050	Guanine ribonucleotide biosynthesis IMP => GDP,GTP	K00088,K01951,K00942,K00940,K00873
OdNE_BATAC.381_sub	Ca. Brachybacter algidus	OLB8, midas_s_29	M00050	Guanine ribonucleotide biosynthesis IMP => GDP,GTP	K00088,K01951,K00942,K00940,K00873
AalW_MAXAC.123	Ca. Vicinibacter affinis	midas_g_65, midas_s_177	M00050	Guanine ribonucleotide biosynthesis IMP => GDP,GTP	K00088,K01951,K00942,K00940,K00873
Aved_MAXAC.112	Ca. Vicinibacter affinis	midas_g_65, midas_s_177	M00050	Guanine ribonucleotide biosynthesis IMP => GDP,GTP	K00088,K01951,K00942,K00940,K00873
Hade_MAXAC.021	Ca. Brachybacter algidus	OLB8, midas_s_29	M00050	Guanine ribonucleotide biosynthesis IMP => GDP,GTP	K00088,K01951,K00942,K00940,K00873
Ega_BAT3C.215	Ca. Defluviibacterium haderslevense	midas_g_65, midas_s_65	M00050	Guanine ribonucleotide biosynthesis IMP => GDP,GTP	K00088,K01951,K00942,K00940,K00873
EsbW_MAXAC.074	Ca. Vicinibacter affinis	midas_g_65, midas_s_177	M00050	Guanine ribonucleotide biosynthesis IMP => GDP,GTP	K00088,K01951,K00942,K00940,K00873
Ejby_BAT3C.142_sub	Ca. Vicinibacter affinis	midas_g_65, midas_s_177	M00050	Guanine ribonucleotide biosynthesis IMP => GDP,GTP	K00088,K01951,K00942,K00940,K00873
Fred_BAT3C.331	Ca. Vicinibacter proximus	midas_g_65, midas_s_177	M00050	Guanine ribonucleotide biosynthesis IMP => GDP,GTP	K00088,K01951,K00942,K00940,K00873
Mari_MAXAC.061	Ca. Opimibacter skivensis	midas_g_17, midas_s_17	M00207	Putative multiple sugar transport system	K02027,K02025,K02026,K10112
GCA_002343835.1	Ca. Parvibacillus calidus	NA	M00010	Citrate cycle, first carbon oxidation, oxaloacetate => 2-oxoglutarate	K01647,K01681,K00031
GCA_014584615.1	Ca. Parvibacillus calidus	NA	M00010	Citrate cycle, first carbon oxidation, oxaloacetate => 2-oxoglutarate	K01647,K01681,K00031
GCA_001567405.1	Ca. Parvibacillus calidus	NA	M00010	Citrate cycle, first carbon oxidation, oxaloacetate => 2-oxoglutarate	K01647,K01681,K00031
GCA_013414645.1	Ca. Parvibacillus calidus	NA	M00010	Citrate cycle, first carbon oxidation, oxaloacetate => 2-oxoglutarate	K01647,K01681,K00031
GCA_002425045.1	Ca. Parvibacillus calidus	NA	M00010	Citrate cycle, first carbon oxidation, oxaloacetate => 2-oxoglutarate	K01647,K01681,K00031
GCA_002343835.1	Ca. Parvibacillus calidus	NA	M00011	Citrate cycle, second carbon oxidation, 2-oxoglutarate => oxaloacetate	K00164,K00658,K00382,K01902,K01903,K00239,K00240,K00241,K01679,K00024
GCA_002344155.1	Ca. Parvibacillus calidus	NA	M00011	Citrate cycle, second carbon oxidation, 2-oxoglutarate => oxaloacetate	K00164,K00658,K00382,K01902,K01903,K00239,K00240,K00241,K01679,K00024
GCA_014584615.1	Ca. Parvibacillus calidus	NA	M00011	Citrate cycle, second carbon oxidation, 2-oxoglutarate => oxaloacetate	K00164,K00658,K00382,K01902,K01903,K00239,K00240,K00241,K01679,K00024
GCA_001567405.1	Ca. Parvibacillus calidus	NA	M00011	Citrate cycle, second carbon oxidation, 2-oxoglutarate => oxaloacetate	K00164,K00658,K00382,K01902,K01903,K00239,K00240,K00241,K01679,K00024
GCA_013414645.1	Ca. Parvibacillus calidus	NA	M00011	Citrate cycle, second carbon oxidation, 2-oxoglutarate => oxaloacetate	K00164,K00658,K00382,K01902,K01903,K00239,K00240,K00241,K01679,K00024
GCA_002343765.1	Ca. Parvibacillus calidus	NA	M00011	Citrate cycle, second carbon oxidation, 2-oxoglutarate => oxaloacetate	K00164,K00658,K00382,K01902,K01903,K00239,K00240,K00241,K01679,K00024
GCA_002343835.1	Ca. Parvibacillus calidus	NA	M00018	Threonine biosynthesis, aspartate => homoserine => threonine	K00928,K12524,K00133,K12524,K00872,K01733
GCA_002344155.1	Ca. Parvibacillus calidus	NA	M00018	Threonine biosynthesis, aspartate => homoserine => threonine	K00928,K12524,K00133,K12524,K00872,K01733
GCA_014584615.1	Ca. Parvibacillus calidus	NA	M00018	Threonine biosynthesis, aspartate => homoserine => threonine	K00928,K12524,K00133,K12524,K00872,K01733
GCA_001567405.1	Ca. Parvibacillus calidus	NA	M00018	Threonine biosynthesis, aspartate => homoserine => threonine	K00928,K12524,K00133,K12524,K00872,K01733
GCA_013414645.1	Ca. Parvibacillus calidus	NA	M00018	Threonine biosynthesis, aspartate => homoserine => threonine	K00928,K12524,K00133,K12524,K00872,K01733
GCA_002343765.1	Ca. Parvibacillus calidus	NA	M00018	Threonine biosynthesis, aspartate => homoserine => threonine	K00928,K12524,K00133,K12524,K00872,K01733
GCA_002425045.1	Ca. Parvibacillus calidus	NA	M00018	Threonine biosynthesis, aspartate => homoserine => threonine	K00928,K12524,K00133,K12524,K00872,K01733
GCA_002343835.1	Ca. Parvibacillus calidus	NA	M00019	Valine/isoleucine biosynthesis, pyruvate => valine / 2-oxobutanoate => isoleucine	K01652,K01653,K00053,K01687,K00826
GCA_002344155.1	Ca. Parvibacillus calidus	NA	M00019	Valine/isoleucine biosynthesis, pyruvate => valine / 2-oxobutanoate => isoleucine	K01652,K01653,K00053,K01687,K00826
GCA_001567405.1	Ca. Parvibacillus calidus	NA	M00019	Valine/isoleucine biosynthesis, pyruvate => valine / 2-oxobutanoate => isoleucine	K01652,K01653,K00053,K01687,K00826
GCA_013414645.1	Ca. Parvibacillus calidus	NA	M00019	Valine/isoleucine biosynthesis, pyruvate => valine / 2-oxobutanoate => isoleucine	K01652,K01653,K00053,K01687,K00826
GCA_002343765.1	Ca. Parvibacillus calidus	NA	M00019	Valine/isoleucine biosynthesis, pyruvate => valine / 2-oxobutanoate => isoleucine	K01652,K01653,K00053,K01687,K00826
GCA_002343835.1	Ca. Parvibacillus calidus	NA	M00157	F-type ATPase, prokaryotes and chloroplasts	K02111,K02112,K02113,K02114,K02115,K02108,K02109,K02110
GCA_002343835.1	Ca. Parvibacillus calidus	NA	M00126	Tetrahydrofolate biosynthesis, GTP => THF	K01495,K01113,K00950,K00796,K11754,K00287
GCA_002344155.1	Ca. Parvibacillus calidus	NA	M00126	Tetrahydrofolate biosynthesis, GTP => THF	K01495,K01113,K00950,K00796,K11754,K00287
GCA_014584615.1	Ca. Parvibacillus calidus	NA	M00126	Tetrahydrofolate biosynthesis, GTP => THF	K01495,K01113,K00950,K00796,K11754,K00287
GCA_002343765.1	Ca. Parvibacillus calidus	NA	M00126	Tetrahydrofolate biosynthesis, GTP => THF	K01495,K01113,K00950,K00796,K11754,K00287
GCA_002425045.1	Ca. Parvibacillus calidus	NA	M00126	Tetrahydrofolate biosynthesis, GTP => THF	K01495,K01113,K00950,K00796,K11754,K00287
GCA_002343835.1	Ca. Parvibacillus calidus	NA	M00120	Coenzyme A biosynthesis, pantothenate => CoA	K03525,K13038,K00954,K00859
GCA_002344155.1	Ca. Parvibacillus calidus	NA	M00120	Coenzyme A biosynthesis, pantothenate => CoA	K03525,K13038,K00954,K00859
GCA_014584615.1	Ca. Parvibacillus calidus	NA	M00120	Coenzyme A biosynthesis, pantothenate => CoA	K03525,K13038,K00954,K00859
GCA_001567405.1	Ca. Parvibacillus calidus	NA	M00120	Coenzyme A biosynthesis, pantothenate => CoA	K03525,K13038,K00954,K00859
GCA_002343765.1	Ca. Parvibacillus calidus	NA	M00120	Coenzyme A biosynthesis, pantothenate => CoA	K03525,K13038,K00954,K00859
GCA_002425045.1	Ca. Parvibacillus calidus	NA	M00120	Coenzyme A biosynthesis, pantothenate => CoA	K03525,K13038,K00954,K00859
GCA_002343835.1	Ca. Parvibacillus calidus	NA	M00083	Fatty acid biosynthesis, elongation	K00647,K09458,K00648,K00059,K02372,K16363,K00208
GCA_002344155.1	Ca. Parvibacillus calidus	NA	M00083	Fatty acid biosynthesis, elongation	K00647,K09458,K00648,K00059,K02372,K16363,K00208
GCA_014584615.1	Ca. Parvibacillus calidus	NA	M00083	Fatty acid biosynthesis, elongation	K00647,K09458,K00648,K00059,K02372,K16363,K00208
GCA_001567405.1	Ca. Parvibacillus calidus	NA	M00083	Fatty acid biosynthesis, elongation	K00647,K09458,K00648,K00059,K02372,K16363,K00208
GCA_013414645.1	Ca. Parvibacillus calidus	NA	M00083	Fatty acid biosynthesis, elongation	K00647,K09458,K00648,K00059,K02372,K16363,K00208
GCA_002343765.1	Ca. Parvibacillus calidus	NA	M00083	Fatty acid biosynthesis, elongation	K00647,K09458,K00648,K00059,K02372,K16363,K00208
GCA_002425045.1	Ca. Parvibacillus calidus	NA	M00083	Fatty acid biosynthesis, elongation	K00647,K09458,K00648,K00059,K02372,K16363,K00208
GCA_002343835.1	Ca. Parvibacillus calidus	NA	M00082	Fatty acid biosynthesis, initiation	K02160,K01961,K01962,K01963,K00645,K00648
GCA_002344155.1	Ca. Parvibacillus calidus	NA	M00082	Fatty acid biosynthesis, initiation	K02160,K01961,K01962,K01963,K00645,K00648
GCA_014584615.1	Ca. Parvibacillus calidus	NA	M00082	Fatty acid biosynthesis, initiation	K02160,K01961,K01962,K01963,K00645,K00648
GCA_001567405.1	Ca. Parvibacillus calidus	NA	M00082	Fatty acid biosynthesis, initiation	K02160,K01961,K01962,K01963,K00645,K00648
GCA_002343765.1	Ca. Parvibacillus calidus	NA	M00082	Fatty acid biosynthesis, initiation	K02160,K01961,K01962,K01963,K00645,K00648
GCA_002425045.1	Ca. Parvibacillus calidus	NA	M00082	Fatty acid biosynthesis, initiation	K02160,K01961,K01962,K01963,K00645,K00648
GCA_002343835.1	Ca. Parvibacillus calidus	NA	M00086	beta-Oxidation, acyl-CoA synthesis	K01897
GCA_002344155.1	Ca. Parvibacillus calidus	NA	M00086	beta-Oxidation, acyl-CoA synthesis	K01897
GCA_014584615.1	Ca. Parvibacillus calidus	NA	M00086	beta-Oxidation, acyl-CoA synthesis	K01897
GCA_001567405.1	Ca. Parvibacillus calidus	NA	M00086	beta-Oxidation, acyl-CoA synthesis	K01897
GCA_013414645.1	Ca. Parvibacillus calidus	NA	M00086	beta-Oxidation, acyl-CoA synthesis	K01897
GCA_002343765.1	Ca. Parvibacillus calidus	NA	M00086	beta-Oxidation, acyl-CoA synthesis	K01897
GCA_002425045.1	Ca. Parvibacillus calidus	NA	M00086	beta-Oxidation, acyl-CoA synthesis	K01897
GCA_002343835.1	Ca. Parvibacillus calidus	NA	M00336	Twin-arginine translocation (Tat) system	K03116,K03118
GCA_002344155.1	Ca. Parvibacillus calidus	NA	M00336	Twin-arginine translocation (Tat) system	K03116,K03118
GCA_014584615.1	Ca. Parvibacillus calidus	NA	M00336	Twin-arginine translocation (Tat) system	K03116,K03118
GCA_002343765.1	Ca. Parvibacillus calidus	NA	M00336	Twin-arginine translocation (Tat) system	K03116,K03118
GCA_002425045.1	Ca. Parvibacillus calidus	NA	M00336	Twin-arginine translocation (Tat) system	K03116,K03118
GCA_002343835.1	Ca. Parvibacillus calidus	NA	M00527	Lysine biosynthesis, DAP aminotransferase pathway, aspartate => lysine	K00928,K12524,K00133,K01714,K00215,K10206,K01778,K01586
GCA_002344155.1	Ca. Parvibacillus calidus	NA	M00527	Lysine biosynthesis, DAP aminotransferase pathway, aspartate => lysine	K00928,K12524,K00133,K01714,K00215,K10206,K01778,K01586
GCA_014584615.1	Ca. Parvibacillus calidus	NA	M00527	Lysine biosynthesis, DAP aminotransferase pathway, aspartate => lysine	K00928,K12524,K00133,K01714,K00215,K10206,K01778,K01586
GCA_013414645.1	Ca. Parvibacillus calidus	NA	M00527	Lysine biosynthesis, DAP aminotransferase pathway, aspartate => lysine	K00928,K12524,K00133,K01714,K00215,K10206,K01778,K01586
GCA_002343765.1	Ca. Parvibacillus calidus	NA	M00527	Lysine biosynthesis, DAP aminotransferase pathway, aspartate => lysine	K00928,K12524,K00133,K01714,K00215,K10206,K01778,K01586
GCA_002425045.1	Ca. Parvibacillus calidus	NA	M00527	Lysine biosynthesis, DAP aminotransferase pathway, aspartate => lysine	K00928,K12524,K00133,K01714,K00215,K10206,K01778,K01586
GCA_002343835.1	Ca. Parvibacillus calidus	NA	M00049	Adenine ribonucleotide biosynthesis, IMP => ADP,ATP	K01939,K01756,K00939,K00940,K00873
GCA_002344155.1	Ca. Parvibacillus calidus	NA	M00049	Adenine ribonucleotide biosynthesis, IMP => ADP,ATP	K01939,K01756,K00939,K00940,K00873
GCA_014584615.1	Ca. Parvibacillus calidus	NA	M00049	Adenine ribonucleotide biosynthesis, IMP => ADP,ATP	K01939,K01756,K00939,K00940,K00873
GCA_013414645.1	Ca. Parvibacillus calidus	NA	M00049	Adenine ribonucleotide biosynthesis, IMP => ADP,ATP	K01939,K01756,K00939,K00940,K00873
GCA_002343765.1	Ca. Parvibacillus calidus	NA	M00049	Adenine ribonucleotide biosynthesis, IMP => ADP,ATP	K01939,K01756,K00939,K00940,K00873
GCA_002425045.1	Ca. Parvibacillus calidus	NA	M00049	Adenine ribonucleotide biosynthesis, IMP => ADP,ATP	K01939,K01756,K00939,K00940,K00873
GCA_002343835.1	Ca. Parvibacillus calidus	NA	M00048	Inosine monophosphate biosynthesis, PRPP + glutamine => IMP	K00764,K01945,K11175,K01952,K01933,K01923,K01756,K00602
GCA_002344155.1	Ca. Parvibacillus calidus	NA	M00048	Inosine monophosphate biosynthesis, PRPP + glutamine => IMP	K00764,K01945,K11175,K01952,K01933,K01923,K01756,K00602
GCA_014584615.1	Ca. Parvibacillus calidus	NA	M00048	Inosine monophosphate biosynthesis, PRPP + glutamine => IMP	K00764,K01945,K11175,K01952,K01933,K01923,K01756,K00602
GCA_013414645.1	Ca. Parvibacillus calidus	NA	M00048	Inosine monophosphate biosynthesis, PRPP + glutamine => IMP	K00764,K01945,K11175,K01952,K01933,K01923,K01756,K00602
GCA_002343765.1	Ca. Parvibacillus calidus	NA	M00048	Inosine monophosphate biosynthesis, PRPP + glutamine => IMP	K00764,K01945,K11175,K01952,K01933,K01923,K01756,K00602
GCA_002425045.1	Ca. Parvibacillus calidus	NA	M00048	Inosine monophosphate biosynthesis, PRPP + glutamine => IMP	K00764,K01945,K11175,K01952,K01933,K01923,K01756,K00602
GCA_002343835.1	Ca. Parvibacillus calidus	NA	M00260	DNA polymerase III complex, bacteria	K02337,K02342,K02338,K02340,K02341,K02343
GCA_014584615.1	Ca. Parvibacillus calidus	NA	M00260	DNA polymerase III complex, bacteria	K02337,K02342,K02338,K02340,K02341,K02343
GCA_013414645.1	Ca. Parvibacillus calidus	NA	M00260	DNA polymerase III complex, bacteria	K02337,K02342,K02338,K02340,K02341,K02343
GCA_002343765.1	Ca. Parvibacillus calidus	NA	M00260	DNA polymerase III complex, bacteria	K02337,K02342,K02338,K02340,K02341,K02343
GCA_002425045.1	Ca. Parvibacillus calidus	NA	M00260	DNA polymerase III complex, bacteria	K02337,K02342,K02338,K02340,K02341,K02343
GCA_002343835.1	Ca. Parvibacillus calidus	NA	M00854	Glycogen biosynthesis, glucose-1P => glycogen/starch	K00975,K00703,K00700
GCA_002344155.1	Ca. Parvibacillus calidus	NA	M00854	Glycogen biosynthesis, glucose-1P => glycogen/starch	K00975,K00703,K00700
GCA_014584615.1	Ca. Parvibacillus calidus	NA	M00854	Glycogen biosynthesis, glucose-1P => glycogen/starch	K00975,K00703,K00700
GCA_001567405.1	Ca. Parvibacillus calidus	NA	M00854	Glycogen biosynthesis, glucose-1P => glycogen/starch	K00975,K00703,K00700
GCA_013414645.1	Ca. Parvibacillus calidus	NA	M00854	Glycogen biosynthesis, glucose-1P => glycogen/starch	K00975,K00703,K00700
GCA_002343765.1	Ca. Parvibacillus calidus	NA	M00854	Glycogen biosynthesis, glucose-1P => glycogen/starch	K00975,K00703,K00700
GCA_002425045.1	Ca. Parvibacillus calidus	NA	M00854	Glycogen biosynthesis, glucose-1P => glycogen/starch	K00975,K00703,K00700
GCA_002343835.1	Ca. Parvibacillus calidus	NA	M00001	Glycolysis (Embden-Meyerhof pathway), glucose => pyruvate	K00845,K00886,K01810,K00850,K01624,K01803,K00134,K00927,K15633,K01689,K00873
GCA_002344155.1	Ca. Parvibacillus calidus	NA	M00001	Glycolysis (Embden-Meyerhof pathway), glucose => pyruvate	K00845,K00886,K01810,K00850,K01624,K01803,K00134,K00927,K15633,K01689,K00873
GCA_014584615.1	Ca. Parvibacillus calidus	NA	M00001	Glycolysis (Embden-Meyerhof pathway), glucose => pyruvate	K00845,K00886,K01810,K00850,K01624,K01803,K00134,K00927,K15633,K01689,K00873
GCA_001567405.1	Ca. Parvibacillus calidus	NA	M00001	Glycolysis (Embden-Meyerhof pathway), glucose => pyruvate	K00845,K00886,K01810,K00850,K01624,K01803,K00134,K00927,K15633,K01689,K00873
GCA_002343835.1	Ca. Parvibacillus calidus	NA	M00003	Gluconeogenesis, oxaloacetate => fructose-6P	K01610,K01689,K15633,K00927,K00134,K01803,K01624,K03841
GCA_002344155.1	Ca. Parvibacillus calidus	NA	M00003	Gluconeogenesis, oxaloacetate => fructose-6P	K01610,K01689,K15633,K00927,K00134,K01803,K01624,K03841
GCA_014584615.1	Ca. Parvibacillus calidus	NA	M00003	Gluconeogenesis, oxaloacetate => fructose-6P	K01610,K01689,K15633,K00927,K00134,K01803,K01624,K03841
GCA_001567405.1	Ca. Parvibacillus calidus	NA	M00003	Gluconeogenesis, oxaloacetate => fructose-6P	K01610,K01689,K15633,K00927,K00134,K01803,K01624,K03841
GCA_002343835.1	Ca. Parvibacillus calidus	NA	M00002	Glycolysis, core module involving three-carbon compounds	K01803,K00134,K00927,K15633,K01689,K00873
GCA_002344155.1	Ca. Parvibacillus calidus	NA	M00002	Glycolysis, core module involving three-carbon compounds	K01803,K00134,K00927,K15633,K01689,K00873
GCA_014584615.1	Ca. Parvibacillus calidus	NA	M00002	Glycolysis, core module involving three-carbon compounds	K01803,K00134,K00927,K15633,K01689,K00873
GCA_001567405.1	Ca. Parvibacillus calidus	NA	M00002	Glycolysis, core module involving three-carbon compounds	K01803,K00134,K00927,K15633,K01689,K00873
GCA_013414645.1	Ca. Parvibacillus calidus	NA	M00002	Glycolysis, core module involving three-carbon compounds	K01803,K00134,K00927,K15633,K01689,K00873
GCA_002343835.1	Ca. Parvibacillus calidus	NA	M00005	PRPP biosynthesis, ribose 5P => PRPP	K00948
GCA_002344155.1	Ca. Parvibacillus calidus	NA	M00005	PRPP biosynthesis, ribose 5P => PRPP	K00948
GCA_014584615.1	Ca. Parvibacillus calidus	NA	M00005	PRPP biosynthesis, ribose 5P => PRPP	K00948
GCA_001567405.1	Ca. Parvibacillus calidus	NA	M00005	PRPP biosynthesis, ribose 5P => PRPP	K00948
GCA_013414645.1	Ca. Parvibacillus calidus	NA	M00005	PRPP biosynthesis, ribose 5P => PRPP	K00948
GCA_002343765.1	Ca. Parvibacillus calidus	NA	M00005	PRPP biosynthesis, ribose 5P => PRPP	K00948
GCA_002425045.1	Ca. Parvibacillus calidus	NA	M00005	PRPP biosynthesis, ribose 5P => PRPP	K00948
GCA_002343835.1	Ca. Parvibacillus calidus	NA	M00004	Pentose phosphate pathway (Pentose phosphate cycle)	K00036,K01057,K00033,K01783,K01807,K00615,K00616,K01810
GCA_002344155.1	Ca. Parvibacillus calidus	NA	M00004	Pentose phosphate pathway (Pentose phosphate cycle)	K00036,K01057,K00033,K01783,K01807,K00615,K00616,K01810
GCA_014584615.1	Ca. Parvibacillus calidus	NA	M00004	Pentose phosphate pathway (Pentose phosphate cycle)	K00036,K01057,K00033,K01783,K01807,K00615,K00616,K01810
GCA_001567405.1	Ca. Parvibacillus calidus	NA	M00004	Pentose phosphate pathway (Pentose phosphate cycle)	K00036,K01057,K00033,K01783,K01807,K00615,K00616,K01810
GCA_002343765.1	Ca. Parvibacillus calidus	NA	M00004	Pentose phosphate pathway (Pentose phosphate cycle)	K00036,K01057,K00033,K01783,K01807,K00615,K00616,K01810
GCA_002425045.1	Ca. Parvibacillus calidus	NA	M00004	Pentose phosphate pathway (Pentose phosphate cycle)	K00036,K01057,K00033,K01783,K01807,K00615,K00616,K01810
GCA_002343835.1	Ca. Parvibacillus calidus	NA	M00007	Pentose phosphate pathway, non-oxidative phase, fructose 6P => ribose 5P	K00615,K00616,K01783,K01807
GCA_002344155.1	Ca. Parvibacillus calidus	NA	M00007	Pentose phosphate pathway, non-oxidative phase, fructose 6P => ribose 5P	K00615,K00616,K01783,K01807
GCA_014584615.1	Ca. Parvibacillus calidus	NA	M00007	Pentose phosphate pathway, non-oxidative phase, fructose 6P => ribose 5P	K00615,K00616,K01783,K01807
GCA_001567405.1	Ca. Parvibacillus calidus	NA	M00007	Pentose phosphate pathway, non-oxidative phase, fructose 6P => ribose 5P	K00615,K00616,K01783,K01807
GCA_013414645.1	Ca. Parvibacillus calidus	NA	M00007	Pentose phosphate pathway, non-oxidative phase, fructose 6P => ribose 5P	K00615,K00616,K01783,K01807
GCA_002343765.1	Ca. Parvibacillus calidus	NA	M00007	Pentose phosphate pathway, non-oxidative phase, fructose 6P => ribose 5P	K00615,K00616,K01783,K01807
GCA_002425045.1	Ca. Parvibacillus calidus	NA	M00007	Pentose phosphate pathway, non-oxidative phase, fructose 6P => ribose 5P	K00615,K00616,K01783,K01807
GCA_002343835.1	Ca. Parvibacillus calidus	NA	M00006	Pentose phosphate pathway, oxidative phase, glucose 6P => ribulose 5P	K00036,K01057,K00033
GCA_002344155.1	Ca. Parvibacillus calidus	NA	M00006	Pentose phosphate pathway, oxidative phase, glucose 6P => ribulose 5P	K00036,K01057,K00033
GCA_014584615.1	Ca. Parvibacillus calidus	NA	M00006	Pentose phosphate pathway, oxidative phase, glucose 6P => ribulose 5P	K00036,K01057,K00033
GCA_001567405.1	Ca. Parvibacillus calidus	NA	M00006	Pentose phosphate pathway, oxidative phase, glucose 6P => ribulose 5P	K00036,K01057,K00033
GCA_013414645.1	Ca. Parvibacillus calidus	NA	M00006	Pentose phosphate pathway, oxidative phase, glucose 6P => ribulose 5P	K00036,K01057,K00033
GCA_002343765.1	Ca. Parvibacillus calidus	NA	M00006	Pentose phosphate pathway, oxidative phase, glucose 6P => ribulose 5P	K00036,K01057,K00033
GCA_002425045.1	Ca. Parvibacillus calidus	NA	M00006	Pentose phosphate pathway, oxidative phase, glucose 6P => ribulose 5P	K00036,K01057,K00033
GCA_002343835.1	Ca. Parvibacillus calidus	NA	M00009	Citrate cycle (TCA cycle, Krebs cycle)	K01647,K01681,K00031,K00164,K00658,K00382,K01902,K01903,K00239,K00240,K00241,K01679,K00024
GCA_014584615.1	Ca. Parvibacillus calidus	NA	M00009	Citrate cycle (TCA cycle, Krebs cycle)	K01647,K01681,K00031,K00164,K00658,K00382,K01902,K01903,K00239,K00240,K00241,K01679,K00024
GCA_001567405.1	Ca. Parvibacillus calidus	NA	M00009	Citrate cycle (TCA cycle, Krebs cycle)	K01647,K01681,K00031,K00164,K00658,K00382,K01902,K01903,K00239,K00240,K00241,K01679,K00024
GCA_013414645.1	Ca. Parvibacillus calidus	NA	M00009	Citrate cycle (TCA cycle, Krebs cycle)	K01647,K01681,K00031,K00164,K00658,K00382,K01902,K01903,K00239,K00240,K00241,K01679,K00024
GCA_002343835.1	Ca. Parvibacillus calidus	NA	M00570	Isoleucine biosynthesis, threonine => 2-oxobutanoate => isoleucine	K01754,K01652,K01653,K00053,K01687,K00826
GCA_002344155.1	Ca. Parvibacillus calidus	NA	M00570	Isoleucine biosynthesis, threonine => 2-oxobutanoate => isoleucine	K01754,K01652,K01653,K00053,K01687,K00826
GCA_001567405.1	Ca. Parvibacillus calidus	NA	M00570	Isoleucine biosynthesis, threonine => 2-oxobutanoate => isoleucine	K01754,K01652,K01653,K00053,K01687,K00826
GCA_013414645.1	Ca. Parvibacillus calidus	NA	M00570	Isoleucine biosynthesis, threonine => 2-oxobutanoate => isoleucine	K01754,K01652,K01653,K00053,K01687,K00826
GCA_002343765.1	Ca. Parvibacillus calidus	NA	M00570	Isoleucine biosynthesis, threonine => 2-oxobutanoate => isoleucine	K01754,K01652,K01653,K00053,K01687,K00826
GCA_002343835.1	Ca. Parvibacillus calidus	NA	M00135	GABA biosynthesis, eukaryotes, putrescine => GABA	K00657,K00274,K00128
GCA_002344155.1	Ca. Parvibacillus calidus	NA	M00135	GABA biosynthesis, eukaryotes, putrescine => GABA	K00657,K00274,K00128
GCA_014584615.1	Ca. Parvibacillus calidus	NA	M00135	GABA biosynthesis, eukaryotes, putrescine => GABA	K00657,K00274,K00128
GCA_001567405.1	Ca. Parvibacillus calidus	NA	M00135	GABA biosynthesis, eukaryotes, putrescine => GABA	K00657,K00274,K00128
GCA_013414645.1	Ca. Parvibacillus calidus	NA	M00135	GABA biosynthesis, eukaryotes, putrescine => GABA	K00657,K00274,K00128
GCA_002343765.1	Ca. Parvibacillus calidus	NA	M00135	GABA biosynthesis, eukaryotes, putrescine => GABA	K00657,K00274,K00128
GCA_002425045.1	Ca. Parvibacillus calidus	NA	M00135	GABA biosynthesis, eukaryotes, putrescine => GABA	K00657,K00274,K00128
GCA_002343835.1	Ca. Parvibacillus calidus	NA	M00707	Multidrug resistance, MdlAB/SmdAB transporter	K18889,K18890
GCA_002344155.1	Ca. Parvibacillus calidus	NA	M00707	Multidrug resistance, MdlAB/SmdAB transporter	K18889,K18890
GCA_014584615.1	Ca. Parvibacillus calidus	NA	M00707	Multidrug resistance, MdlAB/SmdAB transporter	K18889,K18890
GCA_001567405.1	Ca. Parvibacillus calidus	NA	M00707	Multidrug resistance, MdlAB/SmdAB transporter	K18889,K18890
GCA_013414645.1	Ca. Parvibacillus calidus	NA	M00707	Multidrug resistance, MdlAB/SmdAB transporter	K18889,K18890
GCA_002425045.1	Ca. Parvibacillus calidus	NA	M00707	Multidrug resistance, MdlAB/SmdAB transporter	K18889,K18890
GCA_002343835.1	Ca. Parvibacillus calidus	NA	M00222	Phosphate transport system	K02040,K02037,K02038,K02036
GCA_002344155.1	Ca. Parvibacillus calidus	NA	M00222	Phosphate transport system	K02040,K02037,K02038,K02036
GCA_014584615.1	Ca. Parvibacillus calidus	NA	M00222	Phosphate transport system	K02040,K02037,K02038,K02036
GCA_002343765.1	Ca. Parvibacillus calidus	NA	M00222	Phosphate transport system	K02040,K02037,K02038,K02036
GCA_002425045.1	Ca. Parvibacillus calidus	NA	M00222	Phosphate transport system	K02040,K02037,K02038,K02036
GCA_013414645.1	Ca. Parvibacillus calidus	NA	M00793	dTDP-L-rhamnose biosynthesis	K00973,K01710,K01790,K00067
GCA_002343765.1	Ca. Parvibacillus calidus	NA	M00793	dTDP-L-rhamnose biosynthesis	K00973,K01710,K01790,K00067
GCA_002343835.1	Ca. Parvibacillus calidus	NA	M00762	Copper-processing system	K19341,K19340
GCA_002344155.1	Ca. Parvibacillus calidus	NA	M00762	Copper-processing system	K19341,K19340
GCA_014584615.1	Ca. Parvibacillus calidus	NA	M00762	Copper-processing system	K19341,K19340
GCA_001567405.1	Ca. Parvibacillus calidus	NA	M00762	Copper-processing system	K19341,K19340
GCA_002343765.1	Ca. Parvibacillus calidus	NA	M00762	Copper-processing system	K19341,K19340
GCA_002343835.1	Ca. Parvibacillus calidus	NA	M00741	Propanoyl-CoA metabolism, propanoyl-CoA => succinyl-CoA	K01965,K01966,K05606,K01847
GCA_002344155.1	Ca. Parvibacillus calidus	NA	M00741	Propanoyl-CoA metabolism, propanoyl-CoA => succinyl-CoA	K01965,K01966,K05606,K01847
GCA_014584615.1	Ca. Parvibacillus calidus	NA	M00741	Propanoyl-CoA metabolism, propanoyl-CoA => succinyl-CoA	K01965,K01966,K05606,K01847
GCA_001567405.1	Ca. Parvibacillus calidus	NA	M00741	Propanoyl-CoA metabolism, propanoyl-CoA => succinyl-CoA	K01965,K01966,K05606,K01847
GCA_013414645.1	Ca. Parvibacillus calidus	NA	M00741	Propanoyl-CoA metabolism, propanoyl-CoA => succinyl-CoA	K01965,K01966,K05606,K01847
GCA_002343765.1	Ca. Parvibacillus calidus	NA	M00741	Propanoyl-CoA metabolism, propanoyl-CoA => succinyl-CoA	K01965,K01966,K05606,K01847
GCA_001567405.1	Ca. Parvibacillus calidus	NA	M00188	NitT/TauT family transport system	K02051,K02050,K02049
GCA_002343835.1	Ca. Parvibacillus calidus	NA	M00254	ABC-2 type transport system	K01992,K01990
GCA_002344155.1	Ca. Parvibacillus calidus	NA	M00254	ABC-2 type transport system	K01992,K01990
GCA_014584615.1	Ca. Parvibacillus calidus	NA	M00254	ABC-2 type transport system	K01992,K01990
GCA_001567405.1	Ca. Parvibacillus calidus	NA	M00254	ABC-2 type transport system	K01992,K01990
GCA_013414645.1	Ca. Parvibacillus calidus	NA	M00254	ABC-2 type transport system	K01992,K01990
GCA_002343765.1	Ca. Parvibacillus calidus	NA	M00254	ABC-2 type transport system	K01992,K01990
GCA_002425045.1	Ca. Parvibacillus calidus	NA	M00254	ABC-2 type transport system	K01992,K01990
GCA_002343835.1	Ca. Parvibacillus calidus	NA	M00255	Lipoprotein-releasing system	K09808,K09810
GCA_002344155.1	Ca. Parvibacillus calidus	NA	M00255	Lipoprotein-releasing system	K09808,K09810
GCA_014584615.1	Ca. Parvibacillus calidus	NA	M00255	Lipoprotein-releasing system	K09808,K09810
GCA_001567405.1	Ca. Parvibacillus calidus	NA	M00255	Lipoprotein-releasing system	K09808,K09810
GCA_002343765.1	Ca. Parvibacillus calidus	NA	M00255	Lipoprotein-releasing system	K09808,K09810
GCA_002343835.1	Ca. Parvibacillus calidus	NA	M00256	Cell division transport system	K09811,K09812
GCA_002344155.1	Ca. Parvibacillus calidus	NA	M00256	Cell division transport system	K09811,K09812
GCA_014584615.1	Ca. Parvibacillus calidus	NA	M00256	Cell division transport system	K09811,K09812
GCA_001567405.1	Ca. Parvibacillus calidus	NA	M00256	Cell division transport system	K09811,K09812
GCA_013414645.1	Ca. Parvibacillus calidus	NA	M00256	Cell division transport system	K09811,K09812
GCA_002343765.1	Ca. Parvibacillus calidus	NA	M00256	Cell division transport system	K09811,K09812
GCA_002425045.1	Ca. Parvibacillus calidus	NA	M00256	Cell division transport system	K09811,K09812
GCA_002343835.1	Ca. Parvibacillus calidus	NA	M00258	Putative ABC transport system	K02004,K02003
GCA_002344155.1	Ca. Parvibacillus calidus	NA	M00258	Putative ABC transport system	K02004,K02003
GCA_014584615.1	Ca. Parvibacillus calidus	NA	M00258	Putative ABC transport system	K02004,K02003
GCA_001567405.1	Ca. Parvibacillus calidus	NA	M00258	Putative ABC transport system	K02004,K02003
GCA_013414645.1	Ca. Parvibacillus calidus	NA	M00258	Putative ABC transport system	K02004,K02003
GCA_002343765.1	Ca. Parvibacillus calidus	NA	M00258	Putative ABC transport system	K02004,K02003
GCA_002425045.1	Ca. Parvibacillus calidus	NA	M00258	Putative ABC transport system	K02004,K02003
GCA_001567405.1	Ca. Parvibacillus calidus	NA	M00259	Heme transport system	K02195,K02194,K02193
GCA_013414645.1	Ca. Parvibacillus calidus	NA	M00259	Heme transport system	K02195,K02194,K02193
GCA_002343765.1	Ca. Parvibacillus calidus	NA	M00259	Heme transport system	K02195,K02194,K02193
GCA_002343835.1	Ca. Parvibacillus calidus	NA	M00063	CMP-KDO biosynthesis	K06041,K01627,K03270,K00979
GCA_014584615.1	Ca. Parvibacillus calidus	NA	M00063	CMP-KDO biosynthesis	K06041,K01627,K03270,K00979
GCA_001567405.1	Ca. Parvibacillus calidus	NA	M00063	CMP-KDO biosynthesis	K06041,K01627,K03270,K00979
GCA_013414645.1	Ca. Parvibacillus calidus	NA	M00063	CMP-KDO biosynthesis	K06041,K01627,K03270,K00979
GCA_002343765.1	Ca. Parvibacillus calidus	NA	M00063	CMP-KDO biosynthesis	K06041,K01627,K03270,K00979
GCA_002425045.1	Ca. Parvibacillus calidus	NA	M00063	CMP-KDO biosynthesis	K06041,K01627,K03270,K00979
GCA_014584615.1	Ca. Parvibacillus calidus	NA	M00360	Aminoacyl-tRNA biosynthesis, prokaryotes	K01872,K01887,K01893,K01876,K01883,K01886,K01880,K01892,K01870,K01869,K04566,K01874,K01889,K01890,K01881,K01875,K01868,K01867,K01866,K01873
GCA_013414645.1	Ca. Parvibacillus calidus	NA	M00360	Aminoacyl-tRNA biosynthesis, prokaryotes	K01872,K01887,K01893,K01876,K01883,K01886,K01885,K01880,K01892,K01870,K01869,K04566,K01874,K01889,K01890,K01881,K01875,K01868,K01867,K01866,K01873
GCA_002425045.1	Ca. Parvibacillus calidus	NA	M00360	Aminoacyl-tRNA biosynthesis, prokaryotes	K01872,K01887,K01893,K01876,K01883,K01886,K01885,K01880,K01892,K01870,K01869,K04566,K01874,K01889,K01890,K01881,K01875,K01868,K01867,K01866,K01873
GCA_002343835.1	Ca. Parvibacillus calidus	NA	M00364	C10-C20 isoprenoid biosynthesis, bacteria	K01823,K13789
GCA_002344155.1	Ca. Parvibacillus calidus	NA	M00364	C10-C20 isoprenoid biosynthesis, bacteria	K01823,K13789
GCA_001567405.1	Ca. Parvibacillus calidus	NA	M00364	C10-C20 isoprenoid biosynthesis, bacteria	K01823,K13789
GCA_013414645.1	Ca. Parvibacillus calidus	NA	M00364	C10-C20 isoprenoid biosynthesis, bacteria	K01823,K13789
GCA_002343765.1	Ca. Parvibacillus calidus	NA	M00364	C10-C20 isoprenoid biosynthesis, bacteria	K01823,K13789
GCA_002425045.1	Ca. Parvibacillus calidus	NA	M00364	C10-C20 isoprenoid biosynthesis, bacteria	K01823,K13789
GCA_002343835.1	Ca. Parvibacillus calidus	NA	M00144	NADH:quinone oxidoreductase, prokaryotes	K00330,K00331,K13378,K00334,K00335,K00336,K00337,K00338,K00339,K00340,K00341,K00342,K00343
GCA_002344155.1	Ca. Parvibacillus calidus	NA	M00144	NADH:quinone oxidoreductase, prokaryotes	K00330,K00331,K13378,K00334,K00335,K00336,K00337,K00338,K00339,K00340,K00341,K00342,K00343
GCA_014584615.1	Ca. Parvibacillus calidus	NA	M00144	NADH:quinone oxidoreductase, prokaryotes	K00330,K00331,K13378,K00334,K00335,K00336,K00337,K00338,K00339,K00340,K00341,K00342,K00343
GCA_001567405.1	Ca. Parvibacillus calidus	NA	M00144	NADH:quinone oxidoreductase, prokaryotes	K00330,K00331,K13378,K00334,K00335,K00336,K00337,K00338,K00339,K00340,K00341,K00342,K00343
GCA_002343765.1	Ca. Parvibacillus calidus	NA	M00144	NADH:quinone oxidoreductase, prokaryotes	K00330,K00331,K13378,K00334,K00335,K00336,K00337,K00338,K00339,K00340,K00341,K00342,K00343
GCA_002425045.1	Ca. Parvibacillus calidus	NA	M00144	NADH:quinone oxidoreductase, prokaryotes	K00330,K00331,K13378,K00334,K00335,K00336,K00337,K00338,K00339,K00340,K00341,K00342,K00343
GCA_002343835.1	Ca. Parvibacillus calidus	NA	M00140	C1-unit interconversion, prokaryotes	K00600,K01491,K01938
GCA_002344155.1	Ca. Parvibacillus calidus	NA	M00140	C1-unit interconversion, prokaryotes	K00600,K01491,K01938
GCA_014584615.1	Ca. Parvibacillus calidus	NA	M00140	C1-unit interconversion, prokaryotes	K00600,K01491,K01938
GCA_001567405.1	Ca. Parvibacillus calidus	NA	M00140	C1-unit interconversion, prokaryotes	K00600,K01491,K01938
GCA_013414645.1	Ca. Parvibacillus calidus	NA	M00140	C1-unit interconversion, prokaryotes	K00600,K01491,K01938
GCA_002343765.1	Ca. Parvibacillus calidus	NA	M00140	C1-unit interconversion, prokaryotes	K00600,K01491,K01938
GCA_002425045.1	Ca. Parvibacillus calidus	NA	M00140	C1-unit interconversion, prokaryotes	K00600,K01491,K01938
GCA_002343835.1	Ca. Parvibacillus calidus	NA	M00307	Pyruvate oxidation, pyruvate => acetyl-CoA	K00161,K00162,K00627,K00382
GCA_014584615.1	Ca. Parvibacillus calidus	NA	M00307	Pyruvate oxidation, pyruvate => acetyl-CoA	K00161,K00162,K00627,K00382
GCA_001567405.1	Ca. Parvibacillus calidus	NA	M00307	Pyruvate oxidation, pyruvate => acetyl-CoA	K00161,K00162,K00627,K00382
GCA_013414645.1	Ca. Parvibacillus calidus	NA	M00307	Pyruvate oxidation, pyruvate => acetyl-CoA	K00161,K00162,K00627,K00382
GCA_002343765.1	Ca. Parvibacillus calidus	NA	M00307	Pyruvate oxidation, pyruvate => acetyl-CoA	K00161,K00162,K00627,K00382
GCA_002425045.1	Ca. Parvibacillus calidus	NA	M00307	Pyruvate oxidation, pyruvate => acetyl-CoA	K00161,K00162,K00627,K00382
GCA_002343835.1	Ca. Parvibacillus calidus	NA	M00093	Phosphatidylethanolamine (PE) biosynthesis, PA => PS => PE	K00981,K17103,K01613
GCA_002344155.1	Ca. Parvibacillus calidus	NA	M00093	Phosphatidylethanolamine (PE) biosynthesis, PA => PS => PE	K00981,K17103,K01613
GCA_014584615.1	Ca. Parvibacillus calidus	NA	M00093	Phosphatidylethanolamine (PE) biosynthesis, PA => PS => PE	K00981,K17103,K01613
GCA_001567405.1	Ca. Parvibacillus calidus	NA	M00093	Phosphatidylethanolamine (PE) biosynthesis, PA => PS => PE	K00981,K17103,K01613
GCA_002343765.1	Ca. Parvibacillus calidus	NA	M00093	Phosphatidylethanolamine (PE) biosynthesis, PA => PS => PE	K00981,K17103,K01613
GCA_002425045.1	Ca. Parvibacillus calidus	NA	M00093	Phosphatidylethanolamine (PE) biosynthesis, PA => PS => PE	K00981,K17103,K01613
GCA_002343835.1	Ca. Parvibacillus calidus	NA	M00320	Lipopolysaccharide export system	K07091,K11720,K06861
GCA_002344155.1	Ca. Parvibacillus calidus	NA	M00320	Lipopolysaccharide export system	K07091,K11720,K06861
GCA_014584615.1	Ca. Parvibacillus calidus	NA	M00320	Lipopolysaccharide export system	K07091,K11720,K06861
GCA_001567405.1	Ca. Parvibacillus calidus	NA	M00320	Lipopolysaccharide export system	K07091,K11720,K06861
GCA_013414645.1	Ca. Parvibacillus calidus	NA	M00320	Lipopolysaccharide export system	K07091,K11720,K06861
GCA_002343765.1	Ca. Parvibacillus calidus	NA	M00320	Lipopolysaccharide export system	K07091,K11720,K06861
GCA_002425045.1	Ca. Parvibacillus calidus	NA	M00320	Lipopolysaccharide export system	K07091,K11720,K06861
GCA_002343835.1	Ca. Parvibacillus calidus	NA	M00434	PhoR-PhoB (phosphate starvation response) two-component regulatory system	K07636,K07658
GCA_002344155.1	Ca. Parvibacillus calidus	NA	M00434	PhoR-PhoB (phosphate starvation response) two-component regulatory system	K07636,K07658
GCA_014584615.1	Ca. Parvibacillus calidus	NA	M00434	PhoR-PhoB (phosphate starvation response) two-component regulatory system	K07636,K07658
GCA_001567405.1	Ca. Parvibacillus calidus	NA	M00434	PhoR-PhoB (phosphate starvation response) two-component regulatory system	K07636,K07658
GCA_013414645.1	Ca. Parvibacillus calidus	NA	M00434	PhoR-PhoB (phosphate starvation response) two-component regulatory system	K07636,K07658
GCA_002343765.1	Ca. Parvibacillus calidus	NA	M00434	PhoR-PhoB (phosphate starvation response) two-component regulatory system	K07636,K07658
GCA_002425045.1	Ca. Parvibacillus calidus	NA	M00434	PhoR-PhoB (phosphate starvation response) two-component regulatory system	K07636,K07658
GCA_002343835.1	Ca. Parvibacillus calidus	NA	M00023	Tryptophan biosynthesis, chorismate => tryptophan	K01657,K01658,K00766,K01817,K01609,K01695,K01696,K06001
GCA_002344155.1	Ca. Parvibacillus calidus	NA	M00023	Tryptophan biosynthesis, chorismate => tryptophan	K01657,K01658,K00766,K01817,K01609,K01695,K01696,K06001
GCA_014584615.1	Ca. Parvibacillus calidus	NA	M00023	Tryptophan biosynthesis, chorismate => tryptophan	K01657,K01658,K00766,K01817,K01609,K01695,K01696,K06001
GCA_002343765.1	Ca. Parvibacillus calidus	NA	M00023	Tryptophan biosynthesis, chorismate => tryptophan	K01657,K01658,K00766,K01817,K01609,K01695,K01696,K06001
GCA_002343835.1	Ca. Parvibacillus calidus	NA	M00022	Shikimate pathway, phosphoenolpyruvate + erythrose-4P => chorismate	K03856,K01735,K03786,K00014,K00891,K00800,K01736
GCA_002344155.1	Ca. Parvibacillus calidus	NA	M00022	Shikimate pathway, phosphoenolpyruvate + erythrose-4P => chorismate	K03856,K01735,K03786,K00014,K00891,K00800,K01736
GCA_014584615.1	Ca. Parvibacillus calidus	NA	M00022	Shikimate pathway, phosphoenolpyruvate + erythrose-4P => chorismate	K03856,K01735,K03786,K00014,K00891,K00800,K01736
GCA_001567405.1	Ca. Parvibacillus calidus	NA	M00022	Shikimate pathway, phosphoenolpyruvate + erythrose-4P => chorismate	K03856,K01735,K03786,K00014,K00891,K00800,K01736
GCA_013414645.1	Ca. Parvibacillus calidus	NA	M00022	Shikimate pathway, phosphoenolpyruvate + erythrose-4P => chorismate	K03856,K01735,K03786,K00014,K00891,K00800,K01736
GCA_002343765.1	Ca. Parvibacillus calidus	NA	M00022	Shikimate pathway, phosphoenolpyruvate + erythrose-4P => chorismate	K03856,K01735,K03786,K00014,K00891,K00800,K01736
GCA_002343835.1	Ca. Parvibacillus calidus	NA	M00115	NAD biosynthesis, aspartate => NAD	K00278,K03517,K00767,K00969,K01950
GCA_002344155.1	Ca. Parvibacillus calidus	NA	M00115	NAD biosynthesis, aspartate => NAD	K00278,K03517,K00767,K00969,K01950
GCA_014584615.1	Ca. Parvibacillus calidus	NA	M00115	NAD biosynthesis, aspartate => NAD	K00278,K03517,K00767,K00969,K01950
GCA_001567405.1	Ca. Parvibacillus calidus	NA	M00115	NAD biosynthesis, aspartate => NAD	K00278,K03517,K00767,K00969,K01950
GCA_013414645.1	Ca. Parvibacillus calidus	NA	M00115	NAD biosynthesis, aspartate => NAD	K00278,K03517,K00767,K00969,K01950
GCA_002343765.1	Ca. Parvibacillus calidus	NA	M00115	NAD biosynthesis, aspartate => NAD	K00278,K03517,K00767,K00969,K01950
GCA_002425045.1	Ca. Parvibacillus calidus	NA	M00115	NAD biosynthesis, aspartate => NAD	K00278,K03517,K00767,K00969,K01950
GCA_002343835.1	Ca. Parvibacillus calidus	NA	M00052	Pyrimidine ribonucleotide biosynthesis, UMP => UDP/UTP,CDP/CTP	K00945,K00940,K01937
GCA_002344155.1	Ca. Parvibacillus calidus	NA	M00052	Pyrimidine ribonucleotide biosynthesis, UMP => UDP/UTP,CDP/CTP	K00945,K00940,K01937
GCA_014584615.1	Ca. Parvibacillus calidus	NA	M00052	Pyrimidine ribonucleotide biosynthesis, UMP => UDP/UTP,CDP/CTP	K00945,K00940,K01937
GCA_001567405.1	Ca. Parvibacillus calidus	NA	M00052	Pyrimidine ribonucleotide biosynthesis, UMP => UDP/UTP,CDP/CTP	K00945,K00940,K01937
GCA_013414645.1	Ca. Parvibacillus calidus	NA	M00052	Pyrimidine ribonucleotide biosynthesis, UMP => UDP/UTP,CDP/CTP	K00945,K00940,K01937
GCA_002343765.1	Ca. Parvibacillus calidus	NA	M00052	Pyrimidine ribonucleotide biosynthesis, UMP => UDP/UTP,CDP/CTP	K00945,K00940,K01937
GCA_002425045.1	Ca. Parvibacillus calidus	NA	M00052	Pyrimidine ribonucleotide biosynthesis, UMP => UDP/UTP,CDP/CTP	K00945,K00940,K01937
GCA_002343835.1	Ca. Parvibacillus calidus	NA	M00050	Guanine ribonucleotide biosynthesis IMP => GDP,GTP	K00088,K01951,K00942,K00940,K00873
GCA_002344155.1	Ca. Parvibacillus calidus	NA	M00050	Guanine ribonucleotide biosynthesis IMP => GDP,GTP	K00088,K01951,K00942,K00940,K00873
GCA_014584615.1	Ca. Parvibacillus calidus	NA	M00050	Guanine ribonucleotide biosynthesis IMP => GDP,GTP	K00088,K01951,K00942,K00940,K00873
GCA_001567405.1	Ca. Parvibacillus calidus	NA	M00050	Guanine ribonucleotide biosynthesis IMP => GDP,GTP	K00088,K01951,K00942,K00940,K00873
GCA_013414645.1	Ca. Parvibacillus calidus	NA	M00050	Guanine ribonucleotide biosynthesis IMP => GDP,GTP	K00088,K01951,K00942,K00940,K00873
GCA_002343765.1	Ca. Parvibacillus calidus	NA	M00050	Guanine ribonucleotide biosynthesis IMP => GDP,GTP	K00088,K01951,K00942,K00940,K00873
GCA_002425045.1	Ca. Parvibacillus calidus	NA	M00050	Guanine ribonucleotide biosynthesis IMP => GDP,GTP	K00088,K01951,K00942,K00940,K00873
